# Supplementary material for: Lipidome Profiling of Phosphorus Deficiency-Tolerant Rice Cultivars Reveals Remodeling of Membrane Lipids as a Mechanism of Low P Tolerance
Source: Plants (Basel). 2023 Mar 18;12(6):1365. doi: 10.3390/plants12061365 (PMC10057753; doi:10.3390/plants12061365)
Supplement: Supplementary file 1 [file plants-12-01365-s001.zip › TableS1.xlsx]

## Sheet: Sheet1
Table S1 Shoot dry weigh, P concentration, P content and of 41 rice cultivars grown in -P and +P levles.
* indicates significant (P<0.05) difference between -P and +P level.
Cultivar	P level	Shoot dry weight				Shoot P concentration				Shoot P content
		(g/plant)		SE		(mg /g)				(mg/plant)
Tokokuni	+P	0.0715833	±	0.00350509	*	2.44498	±	0.359959	*	0.173256	±	0.021709	*
	-P	0.0399917	±	0.00188475		1.00892	±	0.0468225		0.0404191	±	0.00296681
Haguro	+P	0.0715583	±	0.00657936	*	2.7355	±	0.559591	*	0.205057	±	0.0520952	*
	-P	0.0465625	±	0.00153461		0.94806	±	0.0418211		0.044077	±	0.00197887
Kamenoo	+P	0.0749	±	0.00701355	*	2.13561	±	0.0782105	*	0.160695	±	0.0184786	*
	-P	0.046425	±	0.0020151		0.902888	±	0.0881222		0.0417515	±	0.00383525
Norin No. 22	+P	0.0584083	±	0.0063342		2.52527	±	0.347679	*	0.162149	±	0.0340917	*
	-P	0.0446292	±	0.00359052		0.91461	±	0.0405551		0.040843	±	0.00404856
Hatsunishiki	+P	0.0996708	±	0.0154725	*	2.88639	±	0.213019	*	0.291111	±	0.0534142	*
	-P	0.0592	±	0.00381629		0.88674	±	0.0226049		0.0523922	±	0.00312684
Kiyonishiki	+P	0.067725	±	0.00454269	*	1.72348	±	0.281147	*	0.119705	±	0.0232475	*
	-P	0.04885	±	0.00078144		0.568275	±	0.0291624		0.0277476	±	0.00143211
Haenuki	+P	0.0775917	±	0.00397011	*	2.37253	±	0.161296	*	0.183326	±	0.0119515	*
	-P	0.0435417	±	0.00132437		0.525568	±	0.0333392		0.0228392	±	0.00138194
Miyamanishiki	+P	0.0678417	±	0.00267091	*	3.11351	±	0.391	*	0.214262	±	0.0344918	*
	-P	0.0333833	±	0.00403899		0.680169	±	0.0812209		0.0218041	±	0.0013927
Koganemochi	+P	0.0768583	±	0.00276946	*	2.04178	±	0.0162452	*	0.156943	±	0.00597533	*
	-P	0.0456333	±	0.00208171		1.01777	±	0.0504136		0.0464319	±	0.00319506
Kuromai	+P	0.0750833	±	0.00242951	*	2.36995	±	0.20116	*	0.17651	±	0.00866259	*
	-P	0.041625	±	0.00740797		1.09096	±	0.183017		0.041555	±	0.00181269
Tsuyahime	+P	0.0837542	±	0.00805636	*	3.05667	±	0.337709	*	0.262399	±	0.0500899	*
	-P	0.0451417	±	0.00244349		0.890794	±	0.062412		0.040656	±	0.00489591
Fukubouzu	+P	0.103996	±	0.00738355	*	2.96237	±	0.361067	*	0.315163	±	0.0603236	*
	-P	0.0567	±	0.00213468		0.792588	±	0.0232704		0.0448455	±	0.00130849
Kyonohana	+P	0.112108	±	0.00373998	*	2.69174	±	0.203372	*	0.302757	±	0.0289706	*
	-P	0.0562083	±	0.00193531		0.714599	±	0.0437934		0.0399169	±	0.00113802
Moritawase	+P	0.0937583	±	0.00642279	*	2.16476	±	0.11254	*	0.20411	±	0.0213772	*
	-P	0.051	±	0.000833333		0.772279	±	0.0164283		0.0394137	±	0.00134888
Koshihikari	+P	0.0927667	±	0.00846945	*	2.46727	±	0.218406	*	0.233784	±	0.0400878	*
	-P	0.0329917	±	0.00340417		1.0232	±	0.065878		0.0336091	±	0.00371865
Sasashigure	+P	0.0843583	±	0.0114605	*	2.51759	±	0.242955	*	0.217214	±	0.0479717	*
	-P	0.0490083	±	0.00237539		0.812298	±	0.0544828		0.0395594	±	0.00194373
Obanazawa No. 1	+P	0.0932833	±	0.00389752	*	3.94838	±	0.280748	*	0.368698	±	0.0322219	*
	-P	0.0471833	±	0.00103821		0.903943	±	0.0522012		0.0427306	±	0.0030783
Yukigesho	+P	0.0827333	±	0.00441615	*	2.98332	±	0.355274	*	0.242304	±	0.0158476	*
	-P	0.0487667	±	0.0026264		0.775673	±	0.0666353		0.0373773	±	0.00190633
Dewasansan	+P	0.095725	±	0.00405747	*	2.5292	±	0.136533	*	0.240459	±	0.00221425	*
	-P	0.0588333	±	0.00468226		0.715047	±	0.0724223		0.0412945	±	0.00320577
Koyukimochi	+P	0.0810542	±	0.00588111	*	3.63447	±	0.734865	*	0.305049	±	0.082677	*
	-P	0.0464083	±	0.00484146		0.816278	±	0.0641938		0.0373882	±	0.00382425
Jyakouine	+P	0.102125	±	0.0404145		2.21356	±	0.439239		0.228665	±	0.0888412
	-P	0.0379167	±	0.00202304		1.83678	±	0.791762		0.0719969	±	0.0336854
Murasakidaikoku	+P	0.063175	±	0.00343935	*	2.68169	±	0.121849	*	0.170125	±	0.0152362	*
	-P	0.0339417	±	0.0010331		1.07024	±	0.0205093		0.0362706	±	0.000591654
Yamanishiki	+P	0.0981417	±	0.00727347	*	2.25192	±	0.146806	*	0.220074	±	0.0182893	*
	-P	0.05275	±	0.00332701		0.805423	±	0.0603519		0.0422137	±	0.00288221
Hikotaromoch	+P	0.0983	±	0.00818096	*	2.8095	±	0.120404	*	0.276408	±	0.0278942	*
	-P	0.03825	±	0.00377567		0.720414	±	0.0633327		0.0274045	±	0.0033581
Rikuu No. 132	+P	0.110975	±	0.00384118	*	3.35641	±	0.312323	*	0.371637	±	0.0326774	*
	-P	0.0495833	±	0.00266564		0.622077	±	0.0396537		0.0310483	±	0.00320456
Hitomebore	+P	0.125925	±	0.00302445	*	2.05939	±	0.270505	*	0.261006	±	0.0390302	*
	-P	0.057275	±	0.000584265		0.572471	±	0.0195749		0.0328179	±	0.00143369
Sasanishiki	+P	0.112975	±	0.0046288	*	2.28037	±	0.171493	*	0.259621	±	0.0277302	*
	-P	0.0533667	±	0.00223449		0.534968	±	0.0382486		0.02872	±	0.003003
Dewachikara	+P	0.1111	±	0.005456	*	2.2857	±	0.303233	*	0.256652	±	0.0404282	*
	-P	0.0576625	±	0.00194799		0.54841	±	0.030831		0.0317177	±	0.00261276
Satonoyuki	+P	0.114775	±	0.00538931	*	2.57749	±	0.0721742	*	0.295733	±	0.0152342	*
	-P	0.0572792	±	0.000545069		0.578584	±	0.0402052		0.0330973	±	0.00212159
Himenomochi	+P	0.126433	±	0.00538546	*	2.46839	±	0.192518	*	0.311736	±	0.0274794	*
	-P	0.052075	±	0.00415775		0.753964	±	0.162887		0.0386736	±	0.00813235
Fukuhibiki	+P	0.100258	±	0.00592348	*	2.79318	±	0.259767	*	0.281466	±	0.0337979	*
	-P	0.0563	±	0.0027023		0.58774	±	0.0201827		0.0323877	±	0.00144367
Kanine	+P	0.0967583	±	0.00889388	*	3.1988	±	0.244809	*	0.30422	±	0.0178691	*
	-P	0.0389083	±	0.000482926		0.726529	±	0.0308641		0.0283049	±	0.00151584
Netaro	+P	0.111017	±	0.00408549	*	2.05701	±	0.406289		0.231176	±	0.0475854	*
	-P	0.0365833	±	0.00594855		1.05295	±	0.179648		0.0355531	±	0.00253498
Aikoku	+P	0.0701583	±	0.00912238	*	3.25234	±	0.450096	*	0.217654	±	0.0111343	*
	-P	0.04025	±	0.00463044		1.13573	±	0.102136		0.0444758	±	0.00209134
Hinomaru	+P	0.0874556	±	0.00239292	*	2.63518	±	1.10873		0.235767	±	0.10528
	-P	0.057775	±	0.00206399		0.661818	±	0.0383345		0.0380304	±	0.00112635
Hiyadateine	+P	0.0740833	±	0.00663359	*	2.30576	±	0.258294	*	0.166572	±	0.01145	*
	-P	0.0562333	±	0.00276764		0.800546	±	0.0667667		0.0445905	±	0.0023349
Norin No. 1	+P	0.0879333	±	0.021069		2.99702	±	0.707966	*	0.241912	±	0.0318802	*
	-P	0.046925	±	0.00152172		0.980844	±	0.0279616		0.0459025	±	0.000454182
Reimei	+P	0.0899208	±	0.00859439		2.55233	±	0.534185	*	0.229382	±	0.0469052	*
	-P	0.0572583	±	0.0061798		0.705294	±	0.0350148		0.0399043	±	0.00325406
Akitakomachi	+P	0.1277	±	0.0120742		2.7983	±	0.235956	*	0.134697	±	0.0319824	*
	-P	0.0533	±	0.0119457		1.04617	±	0.372514		0.0372383	±	0.0046431
Kairyoshinko	+P	0.138508	±	0.0410048		2.09908	±	0.195131	*	0.305029	±	0.106183	*
	-P	0.0558083	±	0.00550189		0.74157	±	0.0715426		0.0408593	±	0.00416067
Dewanomochi	+P	0.0713167	±	0.0108968		2.77707	±	1.19475		0.164017	±	0.0405221	*
	-P	0.050875	±	0.00501506		0.736893	±	0.0430915		0.036903	±	0.00202934
Akamai (Yamagata)	+P	0.0814833	±	0.0146036		2.75934	±	0.625412	*	0.206752	±	0.0161449	*
	-P	0.0616417	±	0.00325958		0.701416	±	0.0153294		0.0431103	±	0.00159195
