# Supplementary material for: Lipidome Profiling of Phosphorus Deficiency-Tolerant Rice Cultivars Reveals Remodeling of Membrane Lipids as a Mechanism of Low P Tolerance
Source: Plants (Basel). 2023 Mar 18;12(6):1365. doi: 10.3390/plants12061365 (PMC10057753; doi:10.3390/plants12061365)
Supplement: Supplementary file 1 [file plants-12-01365-s001.zip › TableS2.xlsx]

## Sheet: Table S2
Table S2 Lipid species detected shoot of seven cultivars at -P and +P treatment 5 and 10 days after transplanting (DAT).
	Akamai								Hiyadateine								Kiyonishiki								Akitakomachi								Norin 1								Koshihikari								Netaro
Annotation	5 DAT				10 DAT				5 DAT				10 DAT				5 DAT				10 DAT				5 DAT				10 DAT				5 DAT		10 DAT		5 DAT		10 DAT		5 DAT		10 DAT		5 DAT		10 DAT		5 DAT
	-P		+P		-P		+P		-P		+P		-P		+P		-P		+P		-P		+P		-P		+P		-P		+P		-P		-P		-P		+P		-P		-P		-P		+P		-P
ASG_beta-sitosteryl (6'-O-linolenoyl) glucoside ([M+NH4]+)	0.5649	0.0150058	0.549625	0.0261081	0.637375	0.0183745	0.53505	0.0407184	0.32815	0.00953173	0.352217	0.0157943	0.32805	0.0341389	0.359017	0.030275	0.42095	0.0158722	0.4115	0.00719873	0.5957	0.00555263	0.536675	0.00844446	0.336683	0.00918613	0.2881	0.0128999	0.382467	0.0138095	0.343617	0.0170137	0.5777	0.0308333	0.518075	0.00566618	0.51875	0.0205021	0.443925	0.0190418	0.5844	0.0188471	0.490975	0.0180016	0.538175	0.0301789	0.477625	0.0432804	0.342167
ASG_beta-sitosteryl (6'-O-linoleoyl) glucoside ([M+NH4]+)	1.03373	0.0272625	0.937175	0.0479799	1.2442	0.0626489	0.886275	0.0613478	0.666667	0.0418681	0.671767	0.0354163	0.63615	0.0834499	0.75625	0.103045	0.2874	0.0152897	0.308175	0.0238362	1.08617	0.051567	1.04385	0.0279242	0.200383	0.00891139	0.1805	0.0131168	0.475767	0.0300063	0.465933	0.0436665	0.9215	0.0514385	0.984875	0.0312235	0.692625	0.0509304	0.78885	0.0429518	0.9855	0.0202845	0.79105	0.0406474	0.935675	0.131189	0.9171	0.0844473	0.193517
ASG_beta-sitosteryl (6'-O-oleoyl) glucoside ([M+NH4]+)	0.058975	0.00414837	0.058475	0.00467072	0.0684	0.00449963	0.0694	0.0128706	0.0482667	0.00297564	0.0444	0.00595388	0.0479	0.00343385	0.0514	0.00850027	0.097475	0.00383566	0.08705	0.00345097	0.123725	0.000769605	0.11435	0.00365434	0.0567333	0.00190362	0.0453333	0.00346465	0.0555833	0.00369688	0.04455	0.00191028	0.08225	0.00461619	0.0631	0.00552494	0.0686	0.00447884	0.05685	0.00810694	0.092475	0.00507549	0.082475	0.0114389	0.060925	0.00611533	0.05375	0.00380384	0.064
ASG_beta-sitosteryl (6'-O-palmitoyl) glucoside ([M+NH4]+)	0.94865	0.0121903	0.795525	0.0164173	0.9168	0.0277701	0.81405	0.0481872	0.682583	0.0282232	0.618783	0.032846	0.668067	0.0426939	0.63995	0.0310394	0.893525	0.0234747	0.8117	0.0128726	1.04692	0.0154732	0.930075	0.0255422	0.827583	0.0180617	0.648933	0.0149917	0.877367	0.0197943	0.641067	0.0215382	0.980675	0.0386155	0.766975	0.0142561	0.95765	0.0481616	0.748625	0.0394428	0.9092	0.0160522	0.7907	0.0377035	0.942775	0.0382805	0.79855	0.0511768	0.828383
ASG_beta-sitosteryl (6'-O-stearoyl) glucoside ([M+NH4]+)	0.077825	0.00428415	0.062375	0.0071113	0.084625	0.00498186	0.05525	0.00446477	0.0602	0.00377474	0.05165	0.00285829	0.0555333	0.00628939	0.0505333	0.00625128	0.0458	0.00221548	0.043625	0.00293211	0.067625	0.00276357	0.0638	0.00409634	0.0518667	0.00271412	0.0338833	0.00367464	0.0685	0.00338861	0.0406	0.00188715	0.0737	0.00573513	0.05965	0.00201018	0.073375	0.00685047	0.0578	0.00381838	0.06705	0.00303329	0.047975	0.00412338	0.083725	0.012786	0.0605	0.00823276	0.047
ASG_campesteryl (6'-O-linolenoyl) glucoside ([M+NH4]+)	0.0861	0.00585505	0.076675	0.00341281	0.102975	0.00528321	0.07645	0.00808399	0.0516167	0.00138718	0.0611	0.00364189	0.0621833	0.00304296	0.0685167	0.00637748	0.09725	0.00274606	0.0921	0.00285102	0.096975	0.00440783	0.078	0.00371506	0.0953167	0.00342709	0.0774667	0.00246098	0.0860833	0.00471815	0.0643167	0.00520803	0.0969	0.00710047	0.077175	0.00529455	0.101175	0.00475121	0.0671	0.00611078	0.12055	0.00860605	0.113875	0.0163889	0.115725	0.00858073	0.081325	0.00305406	0.0982333
ASG_campesteryl (6'-O-linoleoyl) glucoside ([M+NH4]+)	0.487975	0.0140173	0.511175	0.0265111	0.4889	0.0174601	0.324175	0.0258849	0.347733	0.0191274	0.326467	0.0238187	0.25515	0.0290178	0.324283	0.0489936	0.07675	0.00433695	0.0868	0.00639075	0.4635	0.0421401	0.475975	0.0369371	0.0454833	0.001704	0.0461333	0.00445755	0.159617	0.0108245	0.183733	0.0394934	0.40625	0.0374229	0.46435	0.0368023	0.267175	0.0223318	0.353525	0.0362597	0.5815	0.0129399	0.4283	0.0294882	0.500625	0.0944679	0.467975	0.0342629	0.0479833
ASG_campesteryl (6'-O-oleoyl) glucoside ([M+NH4]+)	0.00755	0.00755	0.0261	0.00899565	0.011425	0.00663932	0.027575	0.00965025	0.008	0.0050607	0.0212833	0.00513091	0.01425	0.00500158	0.0219833	0.0079489	0.052725	0.00130663	0.04925	0.00158666	0.036975	0.00261259	0.04045	0.00219108	0.04135	0.000707931	0.0287167	0.00588605	0.02785	0.00604691	0.0177167	0.00793206	0.03615	0.00208066	0.03405	0.00191377	0.028375	0.00198006	0.0144	0.00865573	0.04045	0.00303219	0.046	0.00468508	0.02585	0.00964516	0.033125	0.00164234	0.0451667
ASG_campesteryl (6'-O-palmitoyl) glucoside ([M+NH4]+)	0.421825	0.0225032	0.2795	0.0219924	0.42875	0.0216685	0.313	0.0320221	0.2851	0.0190881	0.23755	0.0242602	0.32695	0.0165298	0.272983	0.0351648	0.512725	0.0157736	0.451625	0.00400591	0.593925	0.0189421	0.39605	0.0165371	0.41725	0.0135374	0.313733	0.0123999	0.4584	0.0122469	0.281683	0.0171943	0.4563	0.018227	0.265775	0.0155594	0.50795	0.0256918	0.300825	0.0193092	0.410375	0.0327554	0.39115	0.04683	0.496725	0.0257372	0.357025	0.0279077	0.45565
ASG_campesteryl (6'-O-stearoyl) glucoside ([M+NH4]+)	0.028075	0.00123584	0.023625	0.00269425	0.028775	0.000952519	0.018975	0.00121269	0.0230833	0.00474836	0.0147667	0.00326575	0.0169333	0.00549349	0.0248833	0.00225513	0.00935	0.00396537	0.01405	0.000327872	0	0	0.016575	0.00573649	0.0072	0.00457238	0.0121667	0.00258466	0.0234833	0.00160196	0.0167	0.00146265	0.025475	0.00252698	0.0225	0.000654472	0.020675	0.00163777	0.022075	0.00161109	0.02735	0.00150803	0.021725	0.000759797	0.031925	0.00514269	0.0233	0.00213346	0.00903333
Carotenoid_lutein* ([M+H-H2O]+)	0.34185	0.0144566	0.298525	0.015589	0.353625	0.0169544	0.274875	0.023143	0.19195	0.00524829	0.15775	0.0105223	0.218567	0.0224912	0.167567	0.0209721	0.218175	0.0179881	0.2946	0.017613	0.2268	0.0085001	0.2395	0.00583052	0.234083	0.00810216	0.216667	0.0112039	0.257883	0.0233486	0.222467	0.00768352	0.30175	0.00696581	0.2705	0.014345	0.32145	0.0245639	0.328525	0.0295858	0.31975	0.00797961	0.24805	0.0115418	0.3676	0.024874	0.282	0.00977335	0.24345
Carotenoid_neoxanthin_all_trans* ([M+H]+)	0.63265	0.0557298	0.546425	0.0502045	0.646025	0.0508831	0.49565	0.0645428	0.2996	0.0116837	0.228617	0.0257853	0.81135	0.347572	0.276233	0.0508217	0.317275	0.0326674	0.253075	0.026731	0.33825	0.0286591	0.322075	0.00890359	0.636567	0.263725	0.372933	0.025729	0.8001	0.403518	0.3759	0.0128906	0.4366	0.0180234	0.418125	0.0350532	0.49535	0.0579573	0.63545	0.0881945	0.3322	0.023014	0.251875	0.0296508	0.520425	0.0686653	0.4134	0.0327587	1.1465
Chlorophyll_chlorophyll a* ([M+H]+)	6.19745	0.199528	5.8139	0.13285	6.29148	0.228366	5.61928	0.171106	5.38902	0.036168	4.98233	0.0600982	5.90417	0.137727	5.21275	0.157348	5.8266	0.139487	5.52083	0.139211	5.5272	0.0929864	5.2425	0.0379794	6.03723	0.0783449	5.6205	0.043921	6.73273	0.257603	5.55097	0.0754447	6.06915	0.238632	5.60205	0.107964	6.03177	0.198898	5.77058	0.260757	5.70282	0.143697	5.52375	0.187751	6.32045	0.154618	5.6328	0.149176	6.05998
Chlorophyll_chlorophyll b* ([M+H]+)	3.52622	0.0558702	3.3519	0.0947458	3.59953	0.131746	3.15912	0.183777	3.00978	0.0250181	2.62993	0.058894	3.0738	0.0815825	2.78363	0.138114	2.93027	0.125734	2.29472	0.13504	2.84175	0.107529	2.73952	0.0334384	3.05153	0.0500523	2.87818	0.0427945	3.33022	0.121367	2.9324	0.0836093	3.20922	0.0855463	3.07965	0.0946539	3.21683	0.170128	3.41055	0.190267	3.09615	0.0686646	2.55253	0.166875	3.3961	0.138571	3.04502	0.0655859	3.08865
Chlorophyll_pheophytin a ([M+H]+)	9.47948	0.193612	9.70882	0.139892	9.50887	0.39963	8.71898	0.431027	9.06385	0.116503	8.78687	0.15428	8.70592	0.446833	8.97762	0.34604	6.3195	0.376321	6.4429	0.253651	7.50782	0.320569	9.20907	0.109908	7.5876	0.100899	7.64722	0.0999878	8.55745	0.362772	8.34282	0.259419	8.83517	0.299487	9.27918	0.225998	7.29168	0.500682	9.02703	0.333874	9.39232	0.1685	8.82175	0.28464	8.895	0.530656	8.60398	0.198268	7.40523
Chlorophyll_pheophytin b ([M+H]+)	0.226025	0.00865827	0.3306	0.0186964	0.2152	0.0157375	0.246975	0.0162926	0.205283	0.00340592	0.219967	0.0114339	0.200517	0.0133712	0.21275	0.0194621	0.181325	0.017596	0.202775	0.0113535	0.171	0.0102112	0.26175	0.0102194	0.224467	0.00984099	0.260667	0.0107946	0.228483	0.0114667	0.2826	0.0206617	0.174125	0.00504404	0.235525	0.0116098	0.161575	0.0139169	0.24445	0.00659526	0.1757	0.00648267	0.189075	0.012682	0.19105	0.0202993	0.204875	0.01882	0.188833
DAG_34:1 ([M+NH4]+)	0.5458	0.0257778	0.465225	0.034264	0.4924	0.047393	0.55445	0.0730993	0.578683	0.0365789	0.426517	0.0421411	0.511617	0.0624835	0.621183	0.0537508	0.316825	0.0231471	0.198575	0.00555538	0.536175	0.0357579	0.464875	0.0267364	0.351367	0.0168744	0.198183	0.0148771	0.466	0.03443	0.358167	0.037734	0.6246	0.0423982	0.558975	0.0539574	0.315925	0.0221482	0.34855	0.0443013	0.890825	0.0499322	0.620475	0.0475297	0.588225	0.0320765	0.4533	0.0142337	0.286967
DAG_34:2 ([M+NH4]+)	5.14522	0.164017	4.54675	0.109235	4.2032	0.312367	5.88302	0.520226	4.93662	0.165855	4.66683	0.201172	3.53803	0.36039	6.59607	0.229896	3.7133	0.152176	2.50895	0.102706	4.73953	0.154231	5.72508	0.132326	2.76673	0.0437165	2.18223	0.0401407	4.17622	0.132682	4.43963	0.416269	6.3564	0.306541	7.22267	0.497341	4.0445	0.267892	4.761	0.191572	7.32048	0.4099	7.5058	0.46049	6.02828	0.461226	6.01838	0.170203	2.69952
DAG_34:3 ([M+NH4]+)	4.87495	0.583955	2.79965	0.100463	4.37755	0.266558	3.97635	0.373002	3.87637	0.0833901	3.12313	0.112257	3.28783	0.350129	4.76235	0.476175	2.48868	0.0889392	1.7936	0.0379215	3.97945	0.239312	3.396	0.132621	2.14023	0.134039	1.3582	0.0462583	4.0893	0.301988	3.15288	0.385771	4.89027	0.244906	4.57245	0.280341	3.76253	0.503681	3.4491	0.120567	5.03163	0.449914	4.2879	0.122013	5.39045	0.424197	4.58422	0.523224	2.13982
DAG_36:1 ([M+NH4]+)	0.02085	0.000975107	0.01715	0.000868428	0.019525	0.0018071	0.022225	0.00253488	0.0349167	0.00315303	0.0298	0.00244281	0.0264167	0.00326491	0.0390167	0.00285697	0.02015	0.000504149	0.012125	0.000125	0.01865	0.00223066	0.016325	0.000803508	0.0256833	0.00524312	0.0160833	0.00161976	0.0307333	0.00265815	0.0234833	0.00274826	0.02965	0.00289036	0.02445	0.00212073	0.017375	0.00152336	0.0147	0.00123085	0.0408	0.00127932	0.029425	0.00139665	0.029625	0.00310762	0.0212	0.00109316	0.01905
DAG_36:2 ([M+NH4]+)	0.428425	0.00808078	0.4239	0.0414672	0.3368	0.0306456	0.533625	0.0873413	0.554983	0.0276727	0.590317	0.0195091	0.33135	0.0399565	0.731533	0.0573099	0.28925	0.0155296	0.21755	0.00535576	0.364675	0.0175831	0.500175	0.0347868	0.25545	0.00492644	0.225633	0.00708349	0.413967	0.0146182	0.482367	0.0794211	0.5862	0.0484115	0.745225	0.0549729	0.373625	0.0521821	0.4372	0.0368684	0.68545	0.0508602	0.68215	0.0399186	0.585975	0.0645565	0.633575	0.0341062	0.2116
DAG_36:3 ([M+NH4]+)	0.4699	0.0523286	0.511075	0.0675718	0.416925	0.0433452	0.56565	0.103648	0.35175	0.0266601	0.3878	0.0426144	0.335483	0.0361738	0.485417	0.0642377	0.49655	0.0219962	0.33625	0.0108896	0.744	0.026097	0.894175	0.0600187	0.322033	0.0179335	0.229333	0.0183397	0.4595	0.0406861	0.48615	0.0446768	0.594875	0.0519806	0.6632	0.0756898	0.362975	0.0344036	0.408825	0.0691051	0.800775	0.0589639	0.8836	0.147146	0.4621	0.0687266	0.446925	0.0285902	0.281533
DAG_36:4 ([M+NH4]+)	3.50105	0.0900795	3.4701	0.0822446	3.17477	0.0965571	3.8789	0.388182	2.18797	0.048781	2.44498	0.0874177	1.86117	0.174047	3.02258	0.125253	2.55465	0.118499	1.6875	0.0550109	3.48125	0.0864103	3.98225	0.126016	1.71202	0.0384929	1.48973	0.0149207	2.79265	0.0684724	3.07457	0.36063	3.87072	0.156534	4.6687	0.289255	3.00795	0.190567	3.06432	0.143361	4.26647	0.145357	4.612	0.238034	3.69152	0.213662	3.68027	0.0978632	1.52133
DAG_36:5 ([M+NH4]+)	4.82635	0.266948	4.524	0.27395	4.8073	0.29818	4.71952	0.595342	2.99747	0.180895	3.65188	0.30046	2.06928	0.186149	4.14927	0.517357	1.8191	0.0566271	1.26677	0.0340981	3.65855	0.166259	4.05368	0.101853	1.13678	0.0736286	0.805633	0.029895	2.5762	0.176694	2.31553	0.385681	4.29645	0.303311	5.694	0.525992	3.32273	0.390658	3.35982	0.184139	5.80327	0.358634	4.96063	0.146024	4.46852	0.388567	4.4374	0.126244	1.03553
DAG_36:6 ([M+NH4]+)	5.93308	0.585992	4.76848	0.244013	8.02282	0.642381	4.49892	0.554248	4.50257	0.379471	4.82933	0.492351	3.31732	0.477995	5.0189	0.834705	2.33168	0.219834	1.15253	0.0393131	5.91322	0.424328	4.6055	0.206933	0.874883	0.108953	0.5771	0.0392888	2.29225	0.273324	1.50943	0.288285	4.42267	0.278926	5.37283	0.421283	3.7997	0.567455	3.54263	0.255818	7.2727	0.659383	4.60052	0.311476	5.26203	0.440645	4.28775	0.141985	0.993117
DGDG_34:0 ([M+NH4]+)	0.03775	0.00137022	0.01955	0.00246627	0.045175	0.00242294	0.01615	0.0021762	0.0306333	0.00312705	0.0151333	0.00338956	0.0392	0.00265343	0.01315	0.00334243	0.010575	0.000698063	0.00535	0.0013351	0.014325	0.00533032	0.0043	0.00276827	0.0314833	0.000819112	0.0117833	0.000879173	0.04915	0.00217374	0.0147667	0.00102556	0.0327	0.00161452	0.019275	0.00060329	0.039575	0.00460803	0.018025	0.000974145	0.028275	0.00152555	0.0153	0.000715309	0.043175	0.00450876	0.020225	0.00276839	0.0127167
DGDG_34:2 ([M+NH4]+)	2.40505	0.142803	0.584525	0.0510085	3.17035	0.18616	0.727825	0.11396	1.46472	0.0725617	0.616917	0.0817283	2.9372	0.191524	0.5627	0.0894747	1.9612	0.153897	0.99325	0.0698893	3.04143	0.0723529	0.863675	0.0335758	3.59045	0.115181	1.1155	0.052697	4.26455	0.116025	1.00785	0.0923557	2.6234	0.0537601	0.64265	0.0252725	4.1513	0.160833	0.954525	0.135082	1.76263	0.154953	0.754725	0.0543013	3.5717	0.124274	0.820925	0.014001	2.88678
DGDG_34:3 ([M+NH4]+)	4.771	0.358141	2.19025	0.119221	5.73425	0.583982	2.87975	0.190377	3.25003	0.192813	1.66713	0.129773	5.27865	0.338729	1.92423	0.247041	4.0685	0.254107	2.8269	0.203635	4.17758	0.170188	2.027	0.026078	5.40245	0.116298	3.41288	0.0802564	6.65322	0.34302	3.55285	0.0995395	4.44942	0.100536	2.34505	0.219897	6.19833	0.407436	3.63183	0.337999	2.96387	0.0558583	2.0831	0.249827	6.31515	0.152249	3.2336	0.148067	4.91857
DGDG_34:4 ([M+NH4]+)	0.06185	0.00723262	0.0333	0.00181338	0.057375	0.00769972	0.03735	0.00246864	0.0402333	0.00406544	0.01525	0.00682763	0.0598333	0.00650788	0.0232667	0.00585876	0.088925	0.00548473	0.06785	0.00534018	0.05675	0.0029851	0.035625	0.00126976	0.102133	0.00274599	0.0792	0.0028416	0.0897833	0.00863888	0.0619167	0.00291872	0.053825	0.00269579	0.032775	0.0043352	0.08065	0.00865549	0.0583	0.00547996	0.0331	0.000872735	0.01795	0.0103792	0.0714	0.00605778	0.045225	0.00454466	0.0919667
DGDG_34:5 ([M+NH4]+)	0.003025	0.00110406	0.00075	0.000434933	0.00485	0.000658913	0.00125	0.000722842	0.000216667	0.000216667	1.66667e-05	1.66667e-05	0.000483333	0.000483333	0.00015	0.00010247	0.001075	0.001075	0.001125	0.000657489	0	0	0	0	0	0	0	0	0.00165	0.00104363	0	0	0	0	0	0	0.005425	0.001879	0.002875	0.00101273	0.000475	0.000475	0	0	0.002825	0.00166752	0	0	0
DGDG_34:6 ([M+NH4]+)	0.0115	0.00187439	0.006	0.000574456	0.00815	0.00152561	0.006725	0.000712244	0	0	0.00075	0.000495143	0.00135	0.000966006	0.000433333	0.000433333	0	0	0.00545	0.00545	0.002775	0.00160851	0.0011	0.0011	0.00221667	0.00221667	0.00235	0.00235	0.00181667	0.00142277	0.00138333	0.00138333	0.009625	0.000806613	0.007075	0.00115353	0.011325	0.00169871	0.0116	0.00168176	0.004125	0.00138767	0.00105	0.00105	0.010275	0.000626332	0.008775	0.00080558	0.00415
DGDG_36:2 ([M+NH4]+)	0.312925	0.018761	0.085525	0.00715034	0.4361	0.0327914	0.082925	0.00573692	0.1603	0.00974584	0.05995	0.00480775	0.328983	0.0100812	0.0520667	0.00611466	0.1618	0.0138156	0.071925	0.00349318	0.23535	0.00801836	0.05925	0.00368612	0.351583	0.0120339	0.0943833	0.00474745	0.466033	0.018129	0.0912167	0.00719442	0.33505	0.00987172	0.090775	0.00433482	0.57135	0.0342908	0.1226	0.00568815	0.210125	0.0137457	0.08585	0.00393118	0.473625	0.0179935	0.114075	0.00628999	0.286383
DGDG_36:3 ([M+NH4]+)	1.41625	0.193337	0.82675	0.0787594	1.54015	0.235169	1.13948	0.163077	1.2782	0.0748274	0.7958	0.0630598	1.90308	0.163553	0.9914	0.156084	1.29985	0.116653	1.06858	0.0635628	0.9432	0.0983581	0.8217	0.0312964	1.74112	0.0817791	1.51045	0.081379	2.28447	0.213948	1.56252	0.0574108	1.21655	0.0443098	0.941625	0.118038	1.80383	0.244067	1.53367	0.211003	0.7215	0.0348031	0.717425	0.11399	1.83787	0.186974	1.1514	0.0650105	1.72732
DGDG_36:4 ([M+NH4]+)	0.8184	0.0532369	0.332625	0.0121262	1.0934	0.0904906	0.41865	0.0129307	0.459083	0.0271326	0.277717	0.0304229	0.882917	0.0741155	0.286617	0.0253221	1.218	0.0572199	0.906875	0.0599058	1.29812	0.0246501	0.648925	0.0262052	1.33558	0.0417638	0.737283	0.0187208	1.36213	0.0586841	0.609417	0.0293705	0.812175	0.0298897	0.3708	0.0331322	1.43715	0.0453329	0.6041	0.0486775	0.502525	0.0279841	0.35415	0.018403	1.03435	0.0366401	0.43895	0.0311453	1.1255
DGDG_36:5 ([M+NH4]+)	1.0855	0.135509	0.287625	0.0155595	1.99865	0.206657	0.359225	0.0263709	0.555783	0.0426174	0.176833	0.0160494	1.40233	0.131512	0.274933	0.0385302	0.855525	0.0883981	0.39895	0.0250317	1.4141	0.0311951	0.34305	0.0154987	1.49907	0.0975606	0.5328	0.024225	2.10858	0.164189	0.5535	0.0397468	0.92865	0.0475332	0.27865	0.0345142	2.03463	0.176413	0.619875	0.061791	0.490975	0.0156281	0.2091	0.00968254	1.61583	0.04819	0.3787	0.0130567	1.23862
DGDG_36:6 ([M+NH4]+)	8.82747	0.453342	6.6933	0.38279	9.13087	0.847226	7.7844	0.516891	6.37637	0.224776	5.02252	0.343673	7.63383	0.427705	5.19385	0.599014	9.59422	0.312748	8.87968	0.229043	8.05925	0.294646	6.8072	0.0379582	8.92265	0.167901	8.52997	0.0545583	8.80872	0.478522	8.11747	0.193674	8.20885	0.261888	6.66012	0.626436	9.4461	0.65033	9.0801	0.790774	5.76305	0.181236	5.58002	0.629469	9.35015	0.208357	7.77438	0.0848583	9.14585
GlcADG_34:2 ([M+NH4]+)	0.4372	0.025017	0.094625	0.00465696	0.631425	0.0338231	0.130425	0.00815448	0.271583	0.0173582	0.110183	0.00710091	0.584167	0.0402837	0.125633	0.0122654	0.32305	0.0205787	0.174175	0.00390776	0.568075	0.0287193	0.152025	0.00563433	0.540767	0.025723	0.147417	0.00250099	0.736783	0.0114271	0.158183	0.00966676	0.493225	0.0111627	0.1035	0.00238712	0.71745	0.0125908	0.12485	0.0099654	0.376275	0.0411583	0.135575	0.00677032	0.642625	0.0596527	0.1296	0.00541341	0.423383
GlcADG_34:3 ([M+NH4]+)	0.23465	0.0174733	0.010525	0.010525	0.57655	0.0447969	0.059325	0.00219255	0.149733	0.0139007	0.0482667	0.00223139	0.4669	0.041593	0.0567667	0.00498415	0.13105	0.00898939	0.07295	0.00173614	0.334825	0.00865557	0.06135	0.00570329	0.2226	0.0140132	0.0466833	0.00939931	0.488383	0.0201944	0.0669833	0.00238277	0.2318	0.00596448	0.039	0.00180877	0.452825	0.0298515	0.041775	0.0145884	0.16915	0.0118616	0.049975	0.00221524	0.453575	0.0520483	0.05685	0.00518885	0.181533
GlcADG_36:4 ([M+NH4]+)	0.079575	0.00475734	0.022525	0.00112944	0.1353	0.00948086	0.024425	0.00209936	0.0332167	0.00272989	0.00476667	0.00301515	0.07665	0.00430664	0.00898333	0.00308431	0.060425	0.00459209	0.0301	0.00178932	0.1005	0.00730514	0.028925	0.00193321	0.0714667	0.00365574	0.0166833	0.00360217	0.0984833	0.0022318	0.01545	0.00313217	0.086575	0.00298646	0.021075	0.00125723	0.130225	0.00704277	0.0221	0.00145774	0.076375	0.00902241	0.025275	0.00184498	0.10065	0.0123007	0.020025	0.000539096	0.05745
GlcADG_36:5 ([M+NH4]+)	0.216975	0.0191076	0.06795	0.00426624	0.442825	0.0106067	0.05455	0.00464283	0.10955	0.0110623	0.0393	0.00414801	0.196667	0.0193562	0.0383	0.00520845	0.052925	0.00452629	0.022975	0.00148906	0.2048	0.018573	0.056	0.0039015	0.0686	0.0059975	0.0122667	0.0011224	0.18685	0.0115447	0.0252333	0.00421534	0.187475	0.0138944	0.054075	0.00469989	0.2357	0.0153608	0.042	0.00248059	0.2105	0.0134402	0.0479	0.00261566	0.2463	0.0199707	0.0447	0.00523148	0.0526167
GlcADG_36:6 ([M+NH4]+)	0.0866	0.00719768	0.033425	0.00173271	0.232475	0.0255521	0.0268	0.0024742	0.0562167	0.00655792	0.0215833	0.00211225	0.0852	0.00799746	0.0220167	0.00321532	0.012375	0.000772846	0.00775	0.000543906	0.07925	0.0103238	0.024425	0.00349103	0.01255	0.00454802	0.00288333	0.0014223	0.0606167	0.00308452	0.0119667	0.00166487	0.07635	0.00775999	0.025275	0.0028692	0.077175	0.00378316	0.0192	0.00125366	0.112475	0.00754435	0.02645	0.00157612	0.097675	0.0100109	0.02275	0.000710047	0.00856667
lysoPC_16:0 ([M+H]+)	0.1304	0.0118419	0.1195	0.00425088	0.206775	0.0556427	0.335475	0.102961	0.102433	0.00689631	0.1261	0.0174769	0.0750333	0.0116098	0.119317	0.00840418	0.21285	0.0197386	0.17525	0.0114935	0.16	0.00716182	0.178325	0.0188519	0.141967	0.00297811	0.149983	0.00630415	0.0930167	0.00657751	0.1423	0.00964026	0.141425	0.00917673	0.134875	0.00705211	0.11035	0.0154781	0.176625	0.0180379	0.149375	0.00341721	0.185775	0.0165734	0.116925	0.0137522	0.1608	0.0239678	0.153667
MGDG_34:1 ([M+NH4]+)	0.03805	0.00535389	0.008225	0.00328694	0.037075	0.00195336	0.01	0.00352065	0.0476333	0.00230993	0.0200667	0.00582647	0.0934667	0.0136058	0.0200833	0.00416593	0.071925	0.00722592	0.03795	0.00359084	0.0479	0.00519519	0.003275	0.00276748	0.217383	0.0124748	0.0584667	0.00476212	0.148717	0.00753456	0.0427	0.00594637	0.049275	0.00491212	0.010775	0.00186609	0.0785	0.00875595	0.02785	0.0077615	0.031	0.00183621	0.02055	0.00414095	0.05845	0.00471779	0.0168	0.00442964	0.15915
MGDG_34:2 ([M+NH4]+)	0.191325	0.0445065	0	0	0.171175	0.0355902	0.0322	0.00747195	0.120167	0.0120516	0.13295	0.030836	0.355817	0.0445756	0.120533	0.0251311	0.3497	0.0483059	0.160475	0.0126835	0.15895	0.0189966	0.089875	0.0171207	0.740533	0.0418243	0.17555	0.00552538	0.7067	0.0325574	0.135033	0.0162	0.236125	0.0329217	0.019275	0.00761461	0.573925	0.0565707	0.132325	0.0362055	0.076425	0.00319489	0.041625	0.0156879	0.375925	0.0392614	0.04605	0.0156105	0.606867
MGDG_34:3 ([M+NH4]+)	0.632175	0.223027	0.39565	0.0590824	0.613675	0.0592936	0.28285	0.0346834	0.350583	0.0444655	0.3911	0.050573	1.02693	0.145	0.407717	0.0694176	1.84383	0.160172	1.06685	0.100728	0.3379	0.0804102	0.3077	0.0417093	3.013	0.122226	1.4825	0.0766461	2.7877	0.204396	1.15838	0.135018	0.62175	0.171922	0.281975	0.0753562	1.94917	0.269738	0.843925	0.295629	0.68355	0.0341213	0.251275	0.0547428	1.3584	0.2225	0.455875	0.0524073	2.7493
MGDG_34:4 ([M+NH4]+)	0.00885	0.00885	0	0	0	0	0.007975	0.00481497	0.00565	0.0026902	0.0127333	0.00706303	0.0266667	0.00333243	0.01735	0.0070239	0.09075	0.00348485	0.079075	0.00588506	0.0078	0.00516591	0.0019	0.0019	0.11885	0.00292469	0.0993833	0.00367681	0.08415	0.00530746	0.06715	0.00538787	0.008725	0.008725	0	0	0.059775	0.00753618	0.03395	0.0199424	0	0	0	0	0.031375	0.0105884	0.0092	0.0092	0.110833
MGDG_34:5 ([M+NH4]+)	0.002575	0.002575	0	0	0	0	0.001675	0.001675	0.000283333	0.000283333	0	0	0.00308333	0.00132172	0.00106667	0.000714454	0.0092	0.00533057	0.00375	0.00375	0.001875	0.000715746	0.000575	0.000425	0.0275	0.00229681	0.01355	0.00488144	0.0139	0.00455946	0.0112833	0.00237563	0.00175	0.00175	0	0	0.016325	0.00295279	0.00955	0.00552879	0	0	0	0	0.00375	0.00375	0.001475	0.001475	0.0189833
MGDG_34:6 ([M+NH4]+)	0.001875	0.001875	0.002575	0.000858657	0.0017	0.00113578	0.004525	0.00183456	0.00156667	0.0010072	0.00141667	0.000928948	0.00025	0.00025	0.00238333	0.000572373	0.004125	0.004125	0.01935	0.00680104	0.0007	0.00043589	0.003125	0.000476751	0	0	0	0	0.00593333	0.00193109	0.00871667	0.00281252	0.0017	0.0017	0.004675	0.0019572	0	0	0.00245	0.00144309	0.0074	0.00535304	0.007275	0.00041508	0	0	0.00225	0.00225	0.00233333
MGDG_36:4 ([M+NH4]+)	0.423225	0.071872	0.13545	0.00729092	0.451875	0.0681889	0.19145	0.0306611	0.244367	0.00753342	0.179033	0.0243288	0.612217	0.0639739	0.251417	0.0446443	1.09387	0.083647	0.7665	0.0555153	0.457125	0.0401468	0.178675	0.0166059	1.5845	0.0594436	0.694117	0.0297302	1.29815	0.0732361	0.60065	0.0456762	0.383	0.0511055	0.181175	0.0284403	1.06955	0.0892427	0.509675	0.128857	0.218225	0.00859994	0.162025	0.0214684	0.63695	0.0688696	0.213975	0.0459528	1.40832
MGDG_36:5 ([M+NH4]+)	1.11698	0.281208	0.3535	0.0187361	1.23748	0.264498	0.60985	0.123283	0.46585	0.0363934	0.28555	0.0222262	1.4718	0.234377	0.4535	0.0695425	2.0504	0.250849	0.91965	0.0747467	0.817025	0.12679	0.2397	0.00737801	3.80815	0.257408	1.60803	0.0774015	3.54315	0.333023	1.5776	0.175309	0.84505	0.154767	0.3949	0.0662025	2.6356	0.362093	1.5032	0.456661	0.430025	0.00174708	0.271275	0.0106562	1.75707	0.242941	0.57745	0.0537622	3.48658
MGDG_36:6 ([M+NH4]+)	10.5445	1.7674	5.39583	0.374769	9.36068	1.83353	9.73592	1.68006	6.84348	0.562992	6.32855	0.694133	12.639	1.53256	7.46632	1.18551	20.8026	0.499014	19.1367	0.719765	7.9795	1.53956	6.19337	0.563805	21.2685	0.313262	20.0062	0.270632	20.5623	1.0032	17.5123	0.607496	8.76872	1.30675	6.82562	1.39984	17.0206	1.54814	14.2311	2.91066	4.16113	0.402921	4.88593	0.69912	14.7875	1.22265	9.4417	0.809726	21.5851
PC_20:0 (Int. Std.) ([M+H]+)	1	0	1	0	1	0	1	0	1	0	1	0	1	0	1	0	1	0	1	0	1	0	1	0	1	0	1	0	1	0	1	0	1	0	1	0	1	0	1	0	1	0	1	0	1	0	1	0	1
PC_34:1 ([M+H]+)	0.15075	0.0259871	0.211375	0.0379927	0.063	0.00903908	0.207175	0.0496006	0.0470167	0.00696302	0.0450833	0.0120003	0.0241667	0.00607013	0.0581333	0.0088068	0.395075	0.0460817	0.2732	0.0211249	0.13195	0.0134527	0.0854	0.0145906	0.6124	0.0319702	0.894517	0.0380319	0.119367	0.0237352	0.437017	0.0587656	0.1258	0.013596	0.102525	0.0134482	0.140675	0.0612829	0.28345	0.053556	0.085	0.00742238	0.139475	0.0184525	0.082725	0.0191387	0.19475	0.0214158	0.689017
PC_34:2 ([M+H]+)	0.467375	0.0650269	0.760625	0.0436078	0.170375	0.0258878	0.7826	0.0965044	0.255317	0.0431116	0.276283	0.0690957	0.0893333	0.00946839	0.355833	0.0376679	2.60297	0.26131	1.86968	0.163052	0.6548	0.0488517	0.626775	0.109085	3.09802	0.235712	5.28873	0.22388	0.612967	0.0506416	2.5263	0.246202	0.447825	0.02098	0.5442	0.0666439	0.450625	0.108637	1.25035	0.126473	0.339675	0.021286	0.573225	0.0543083	0.269975	0.0395931	0.837025	0.0465282	3.47438
PC_34:3 ([M+H]+)	0.244125	0.0418848	0.301275	0.0264026	0.08215	0.0101732	0.294975	0.0419613	0.144617	0.0389264	0.110667	0.0201644	0.0502667	0.00809904	0.151283	0.0216694	1.03253	0.118078	0.7869	0.0627267	0.2518	0.0308274	0.2676	0.040137	1.71272	0.0987623	2.15195	0.0987745	0.339417	0.0331938	1.22283	0.0836016	0.1761	0.00739673	0.204225	0.0252395	0.179225	0.0270905	0.49675	0.0622414	0.15195	0.00995946	0.199875	0.0167176	0.131075	0.0195603	0.353625	0.0445881	1.89187
PC_34:4 ([M+H]+)	0	0	0	0	0	0	0.0007	0.0007	0.000116667	0.000116667	1.66667e-05	1.66667e-05	6.66667e-05	4.94413e-05	6.66667e-05	6.66667e-05	0.00665	0.000942072	0.0031	0.00116404	0.00045	0.000287228	0	0	0.00425	0.0013911	0.0102333	0.00250967	5e-05	5e-05	0.00323333	0.00148474	0	0	0.000375	0.000375	0.000275	0.000275	0.0009	0.0009	0.0002	0.0002	0.000775	0.000366003	0	0	0.0005	0.0005	0.00548333
PC_34:5 ([M+H]+)	0.00015	9.57427e-05	0.00045	0.000155456	0	0	0.000375	0.000225	5e-05	5e-05	0	0	0	0	0.000116667	6.54047e-05	0	0	5e-05	5e-05	0	0	0	0	0.000216667	0.000110805	0.00035	0.00015864	0	0	0.0001	8.16497e-05	0.000275	0.000242813	0.00035	0.000125831	7.5e-05	7.5e-05	0.000275	0.000160078	7.5e-05	7.5e-05	0.000425	0.000154785	5e-05	5e-05	0.00025	0.00015	5e-05
PC_34:6 ([M+H]+)	0.001	0.000122474	0.001175	0.000160078	0.0006	0.000227303	0.001375	0.000292617	0	0	6.66667e-05	4.94413e-05	6.66667e-05	3.33333e-05	1.66667e-05	1.66667e-05	0	0	0	0	0	0	0	0	3.33333e-05	2.10819e-05	0	0	3.33333e-05	3.33333e-05	8.33333e-05	8.33333e-05	7.5e-05	7.5e-05	0.00035	0.000317543	0	0	0.0008	0.000234521	0.0005	0.000173205	0.0007	0.000234521	0.000425	0.000154785	0.00035	0.000225462	5e-05
PC_36:2 ([M+H]+)	0.01075	0.00495791	0.0371	0.0167224	0.00385	0.00194872	0.038375	0.0179652	0	0	0	0	0	0	0	0	0.131075	0.0135749	0.0987	0.00932765	0	0	0.00885	0.00885	0.212117	0.0200885	0.425317	0.0307488	0.03405	0.00695197	0.158567	0.0176721	0.009175	0.00547089	0.018925	0.0140903	0.00385	0.00385	0.075675	0.0187856	0.0028	0.0028	0.016525	0.0095444	0.00395	0.00237224	0.044925	0.0105328	0.217983
PC_36:3 ([M+H]+)	0.03615	0.0124448	0.0699	0.0132843	0.0074	0.0074	0.038525	0.0227034	0.0568333	0.00659058	0.0744	0.0105715	0.0135	0.00298798	0.07135	0.0104658	0.819525	0.0652357	0.60115	0.048009	0.161975	0.0119186	0.15795	0.0326606	0.797383	0.0735074	1.71763	0.129796	0.0987167	0.00821874	0.6467	0.0599651	0.039125	0.00479172	0.0244	0.00821858	0.043875	0.0332745	0.064375	0.0189532	0.024825	0.0083277	0.043725	0.00586819	0.010425	0.010425	0.01715	0.01715	0.784267
PC_36:4 ([M+H]+)	0.155125	0.0196355	0.292975	0.0206704	0.066425	0.0145388	0.239775	0.0252252	0.0309	0.00708891	0.0361167	0.00397714	0.0021	0.0011431	0.0323167	0.00500955	0.263075	0.0313182	0.206225	0.0135334	0.06355	0.00360844	0.10455	0.0295482	0.33415	0.025103	0.626467	0.0496526	0.03455	0.0045467	0.28175	0.017488	0.144475	0.00571728	0.189125	0.0192502	0.17395	0.0371373	0.31915	0.0383423	0.109425	0.00839855	0.18935	0.00764597	0.086175	0.009066	0.241775	0.00423996	0.326433
PC_36:5 ([M+H]+)	0.1347	0.0157535	0.270325	0.0394835	0.04505	0.0101399	0.1985	0.0137115	0.0153	0.0094249	0.00313333	0.00205356	0.0230667	0.010412	0.0068	0.00614513	0.149025	0.0181938	0.1103	0.0113069	0.01645	0.00949776	0.031575	0.0120199	0.16025	0.010144	0.200767	0.0156108	0.0828667	0.0110115	0.120433	0.0065109	0.0879	0.0047557	0.1294	0.00757771	0.1088	0.0192591	0.24595	0.0263198	0.064675	0.00582071	0.11875	0.00674543	0.0627	0.00730377	0.178675	0.00836753	0.173467
PC_36:6 ([M+H]+)	0.0245	0.00783177	0.053225	0.0102476	0.0015	0.00108474	0.03555	0.00347383	0.00376667	0.00226461	0.0116333	0.00486242	0.0009	0.000522813	0.0093	0.00362951	0.0413	0.00279016	0.0504	0.00303617	0.007975	0.0028523	0.0109	0.0015384	0.0522	0.00356146	0.0837833	0.00723281	0.00313333	0.00199243	0.0511833	0.00613223	0.014825	0.0065571	0.01385	0.00231715	0.066825	0.0134014	0.078675	0.0314184	0.009375	0.00368519	0.01755	0.00350179	0.046675	0.00848787	0.0267	0.00679792	0.0560833
PE_34:1 ([M+H]+)	0.001	0.001	0.00305	0.00305	0.0001	0.0001	0.023975	0.0104401	0.123283	0.014583	0.1794	0.0372357	0.02735	0.00502393	0.200117	0.0222834	0.811875	0.047466	0.764375	0.0327164	0.227575	0.0119515	0.3336	0.038021	0.7039	0.0402591	1.61032	0.0222094	0.139983	0.0168365	1.02188	0.0808452	0.00135	0.00109962	0	0	0	0	0.020025	0.0100649	0.00185	0.000673919	0.007725	0.00355138	0.001775	0.001775	0.0167	0.00987649	0.877033
PE_34:2 ([M+H]+)	0.179625	0.0294142	0.4389	0.0396432	0.0374	0.00331185	0.4131	0.0562925	0.04795	0.00754501	0.0452333	0.00949279	0.0139333	0.0026944	0.0590333	0.0048828	0.269225	0.01133	0.2325	0.0129045	0.084425	0.00392776	0.0878	0.00673647	0.30485	0.00586497	0.475417	0.0104813	0.0791	0.00575164	0.3521	0.0207049	0.1721	0.00979668	0.277975	0.0282187	0.08835	0.0260008	0.51265	0.0445246	0.15445	0.0150836	0.403575	0.0463808	0.0718	0.0084895	0.448775	0.0293033	0.352733
PE_34:3 ([M+H]+)	0.0504	0.00469628	0.03535	0.0122897	0.013775	0.000896637	0.0578	0.0232671	0	0	0	0	0	0	0	0	0.028675	0.00993658	0.03495	0.00249349	0	0	0	0	0.0545833	0.00299226	0.1035	0.00455353	0	0	0.0618833	0.00466558	0.034775	0.00440348	0.024675	0.011422	0.0312	0.00358794	0.115175	0.0157346	0.0113	0.00659722	0.035125	0.012685	0.0273	0.00277999	0.08225	0.012156	0.0583833
PE_36:2 ([M+H]+)	0	0	0	0	0	0	0	0	0	0	0	0	0.00025	0.00025	0.000783333	0.00065341	0.047825	0.00400424	0.036275	0.00228231	0	0	0.0006	0.0006	0.0186833	0.00741006	0.0284	0.00593099	0	0	0.00581667	0.00581667	0	0	0	0	0	0	0	0	0	0	0	0	0	0	0	0	0.0279167
PE_36:3 ([M+H]+)	0.00295	0.00205122	0.004275	0.00248709	0.00035	0.00035	0.004	0.00236079	0.179983	0.0106821	0.230567	0.0133236	0.0422833	0.00990839	0.19425	0.013922	0.303525	0.0205825	0.30655	0.015694	0.097275	0.00471812	0.140425	0.0222864	0.320133	0.0238964	0.680617	0.0403344	0.0791333	0.00521202	0.32075	0.0332866	0	0	0.002125	0.00124725	0.00115	0.000663953	0.010525	0.00317789	0.0008	0.000522813	0.0005	0.0005	0.002725	0.000982662	0.010425	0.00188873	0.345967
PE_36:4 ([M+H]+)	0.179325	0.00903294	0.286675	0.012624	0.0494	0.00680527	0.259125	0.0243664	0.271417	0.0313362	0.32815	0.0172492	0.11715	0.0065087	0.43895	0.0698743	0.3472	0.0314663	0.399575	0.0168978	0.133575	0.00763297	0.25975	0.0126075	0.3731	0.0191999	0.62985	0.0320375	0.210533	0.0181772	0.658467	0.030439	0.17255	0.0162465	0.331825	0.0304246	0.08675	0.00512486	0.31605	0.0365976	0.15955	0.0148206	0.344525	0.0151082	0.1131	0.0216403	0.373	0.0477919	0.452667
PE_36:6 ([M+H]+)	0.00405	0.000155456	0.010175	0.00153426	0.00025	0.00025	0.005625	0.000426956	0.000883333	0.000277389	0.0007	0.000244949	0.0001	0.0001	0.000383333	0.00017966	0.007625	0.00110708	0.005675	0.00196824	0.001425	0.000487126	0.00485	0.000921502	0.00291667	0.00185228	0.0064	0.00305952	0.000783333	0.000430826	0.00636667	0.00148361	0.001225	0.00045712	0.002325	0.000867347	0.0015	0.000704746	0.006625	0.000978413	0.001475	0.000193111	0.003175	0.000335099	0.001475	0.0007587	0.004625	0.000681145	0.00468333
PG_34:1 ([M+NH4]+)	0.019025	0.00175137	0.015325	0.0014459	0.007075	0.00139366	0.015425	0.00103632	0.0102667	0.00113715	0.00916667	0.00186059	0.00251667	0.00119483	0.00965	0.00148116	0.02725	0.00247066	0.006925	0.006925	0.0024	0.0024	0	0	0.0398667	0.00285151	0.0485833	0.00318543	0.0113833	0.00261628	0.0286167	0.00420709	0.010925	0.00365453	0.01375	0.00175381	0.00925	0.00141921	0.021125	0.00308825	0.007025	0.0027545	0.008275	0.00478285	0.0101	0.00250466	0.01525	0.00229111	0.0371333
PG_34:2 ([M+NH4]+)	0.0259	0.0090678	0.03365	0.00123119	0.0428	0.004813	0.0272	0.00918141	0.0188833	0.00231249	0.0195667	0.00354294	0.00395	0.000903235	0.01945	0.0012886	0.075025	0.00331446	0.069575	0.00487158	0.03105	0.00183553	0.041075	0.00213009	0.0677167	0.00403967	0.115717	0.00242355	0.0128333	0.0014023	0.0624333	0.00688034	0.008375	0.008375	0.0102	0.0102	0.009475	0.00804522	0.04985	0.00510106	0.007325	0.007325	0.036	0.00319348	0.0198	0.0104915	0.027225	0.00926376	0.0938667
PG_34:3 ([M+NH4]+)	0.0363	0.00257488	0.03935	0.0148758	0.046825	0.0271193	0.0539	0.0123508	0.0488667	0.00524257	0.0422667	0.00355318	0.05515	0.00821591	0.0310667	0.00640254	0.1262	0.012132	0.138825	0.0114566	0.03005	0.00532118	0.0434	0.0122685	0.140717	0.0196607	0.382183	0.0346199	0.07105	0.00894921	0.127317	0.0365187	0.03135	0.00678215	0.072375	0.0122454	0.04585	0.00264591	0.075275	0.0134577	0.025675	0.00447519	0.06125	0.000710047	0.03595	0.0130807	0.06305	0.01296	0.157567
PG_34:4 ([M+NH4]+)	0.41805	0.0258146	0.524925	0.0570108	0.2366	0.0219725	0.533975	0.0380772	0.243333	0.0152676	0.219117	0.021152	0.148283	0.017071	0.22595	0.0380603	0.40175	0.0426447	0.250075	0.0280843	0.189775	0.0141387	0.30065	0.00936042	0.590933	0.0254228	0.8781	0.0512623	0.225833	0.0210422	0.6143	0.0224835	0.2879	0.0231091	0.3578	0.0372685	0.23085	0.0178246	0.64525	0.105008	0.246275	0.014974	0.24165	0.0313651	0.213075	0.0317386	0.36205	0.0310899	0.714517
PI_34:2 ([M+NH4]+)	0.108525	0.00808036	0.2258	0.00529323	0.00905	0.00117011	0.165825	0.0099023	0.0975667	0.00766649	0.15815	0.00993397	0.0126167	0.00180894	0.0996333	0.0120352	0.209475	0.0183569	0.2619	0.00740079	0.074025	0.00403988	0.13885	0.00407543	0.159833	0.00955886	0.266067	0.008898	0.0420667	0.00330673	0.202517	0.00732081	0.0909	0.00606314	0.149975	0.0086471	0.035	0.00137901	0.158625	0.0103636	0.0849	0.00888941	0.17945	0.00829563	0.032825	0.00606278	0.17155	0.0181194	0.196117
PI_34:3 ([M+NH4]+)	0.0562	0.00266208	0.0993	0.00160779	0.003875	0.000776075	0.081775	0.00164386	0.03185	0.00415682	0.0591167	0.00372858	0.0024	0.000500666	0.0403333	0.00660352	0.0561	0.00526988	0.0862	0.00435316	0.024775	0.00313432	0.051625	0.00206695	0.0379	0.00186047	0.0611167	0.0031941	0.01125	0.0022329	0.0589667	0.00121865	0.03825	0.00281588	0.06465	0.00241713	0.013575	0.000630311	0.075225	0.00374263	0.036325	0.00349318	0.079475	0.00535325	0.0135	0.00261183	0.0826	0.00566583	0.0432333
Polyisoprenoid_decaprenol ([M+NH4]+)	0	0	0.0001	0.0001	0	0	0	0	0.0001	0.0001	0	0	0	0	0.0001	6.32456e-05	2.5e-05	2.5e-05	5e-05	5e-05	0	0	0	0	1.66667e-05	1.66667e-05	5e-05	5e-05	3.33333e-05	2.10819e-05	1.66667e-05	1.66667e-05	0.000375	0.000217466	0.00035	0.000259808	0.00015	0.00015	0	0	0.000425	0.0002529	0	0	0	0	0	0	3.33333e-05
Polyisoprenoid_undecaprenol* ([M+NH4]+)	0	0	0	0	0	0	0	0	0	0	0	0	0	0	1.66667e-05	1.66667e-05	5e-05	5e-05	7.5e-05	4.78714e-05	0	0	0	0	5e-05	5e-05	5e-05	5e-05	0	0	0	0	0	0	0	0	0	0	0	0	0	0	2.5e-05	2.5e-05	0	0	0	0	0
Prenylquinone_plastochromanol-8 (PC-8) ([M+NH4]+)	0.072175	0.016642	0.07335	0.00441635	0.06355	0.00323329	0.1023	0.0370337	0.0290667	0.0023937	0.0371333	0.00855904	0.0127167	0.00611427	0.03545	0.0229464	0.069225	0.00710849	0.1061	0.00782762	0.08615	0.00649314	0.129375	0.0225691	0.0598833	0.00790984	0.06835	0.00621202	0.05515	0.00975164	0.11775	0.0157541	0.044775	0.00645799	0.073875	0.0077182	0.05155	0.0135291	0.16585	0.0343498	0.03715	0.00659981	0.0737	0.0202818	0.051375	0.00687197	0.11875	0.0136617	0.0616833
Prenylquinone_plastoquinone-9 (PQ9) ([M+NH4]+)	3.33153	0.653074	3.10705	0.253376	2.79703	0.278293	2.96645	0.456267	2.02553	0.123557	1.93428	0.14502	1.93295	0.198969	2.07142	0.415717	2.60072	0.21641	2.6683	0.127548	2.7257	0.207109	3.52165	0.249835	2.12685	0.211251	1.89773	0.146592	2.42287	0.295761	2.60832	0.184807	2.4161	0.106081	3.0365	0.229565	2.2379	0.31141	3.75347	0.459817	2.21745	0.203629	2.44218	0.423278	2.99055	0.502382	3.23155	0.0660041	2.00842
Prenylquinone_ubiquinol (chromanol-like isomer of PQ9H2) ([M+NH4]+)	0.016975	0.00244792	0.0286	0.00173686	0.0107	0.000975534	0.0238	0.000595819	0.00166667	0.000168655	0.00161667	0.000451971	0.000283333	0.00017591	0.0016	0.000613188	0.004	0.00180601	0.016175	0.00246859	0.00185	0.000638357	0.0032	0.00108397	0.00456667	0.000725565	0.0062	0.000706635	0.00145	0.000466011	0.00356667	0.000509684	0.012075	0.000767436	0.01825	0.00091515	0.009025	0.000620987	0.0229	0.00369842	0.00805	0.000184842	0.01145	0.000607591	0.006625	0.00154077	0.014275	0.00293382	0.00188333
Prenylquinone_ubiquinone* (CoQ9) ([M+NH4]+)	0.5361	0.0749341	0.515	0.0271366	0.52	0.0252885	0.518225	0.0233609	0.364333	0.0105936	0.381933	0.00916106	0.340817	0.034084	0.3917	0.0344202	0.5397	0.0186148	0.547825	0.0122804	0.5262	0.0270498	0.58065	0.0174089	0.4274	0.0147852	0.408067	0.0151617	0.433717	0.0320792	0.431217	0.0121988	0.559875	0.0146464	0.57245	0.0210873	0.545775	0.0517068	0.62225	0.0332004	0.563775	0.023082	0.565925	0.0127146	0.604725	0.0454008	0.5685	0.0172962	0.430733
SG_campesteryl glucoside* ([M+NH4]+)	0.079925	0.0110202	0.04355	0.00304207	0.087625	0.00928057	0.063375	0.00775858	0.0631333	0.00171536	0.0607167	0.00350537	0.0749667	0.00467223	0.0655333	0.00337418	0.0779	0.00217601	0.083725	0.00218989	0.058875	0.00485667	0.05215	0.000997079	0.0741167	0.00225661	0.0688667	0.00172408	0.0860167	0.00488367	0.0729167	0.00178912	0.08165	0.00204145	0.066775	0.00731361	0.11455	0.00948424	0.1034	0.0142312	0.067475	0.00584813	0.079375	0.00315314	0.12325	0.00302834	0.091575	0.00754215	0.0829833
SG_sitosteryl glucoside* ([M+NH4]+)	0.111925	0.0189706	0.0545	0.00355973	0.145375	0.0189173	0.097275	0.0100592	0.125817	0.00437001	0.11395	0.00396154	0.176417	0.0156788	0.1195	0.00625652	0.163225	0.00596202	0.153175	0.00248709	0.1267	0.0144473	0.0941	0.0029763	0.156167	0.0051174	0.11905	0.00164899	0.1925	0.0127592	0.128017	0.00368641	0.128225	0.00592008	0.095225	0.0115363	0.187025	0.0140124	0.126525	0.0176004	0.105575	0.0117999	0.111275	0.00416261	0.198075	0.0101529	0.124425	0.00698646	0.15885
SQDG_34:0 ([M+NH4]+)	0.0575	0.00202485	0.027175	0.0016755	0.08705	0.00439346	0.02425	0.00287822	0.0647167	0.00291758	0.0320333	0.00254462	0.0938167	0.00665389	0.0335833	0.0046886	0.02775	0.00302696	0.01805	0.000451848	0.0497	0.00452032	0.020775	0.000734138	0.0507667	0.00159492	0.0169333	0.00146939	0.0903167	0.00391956	0.0247333	0.00133807	0.045825	0.00226104	0.0253	0.0013626	0.061725	0.00342378	0.02365	0.00194786	0.04285	0.00138954	0.018375	0.00101848	0.05745	0.00512746	0.02145	0.00142273	0.0381167
SQDG_34:1 ([M+NH4]+)	0.094875	0.00512955	0.033175	0.00114483	0.0832	0.000714143	0.027875	0.00179461	0.0701333	0.00152242	0.01795	0.00375071	0.0867333	0.00590049	0.0237667	0.00170639	0.026125	0.00122432	0.012	0.00139224	0.052875	0.00514123	0.013025	0.00453861	0.08765	0.00237216	0.0222333	0.00212692	0.106933	0.00335079	0.0270833	0.00248293	0.072525	0.00157394	0.025225	0.000676233	0.067775	0.00468159	0.0277	0.00139463	0.063525	0.00287297	0.0232	0.000917424	0.09	0.0147144	0.028575	0.00365659	0.0622333
SQDG_34:2 ([M+NH4]+)	0.303525	0.0254307	0.134775	0.00355724	0.3726	0.017391	0.121	0.0023615	0.268933	0.00590377	0.0744833	0.0103117	0.405783	0.0215596	0.1128	0.00438277	0.14335	0.0172304	0.051725	0.00705684	0.28815	0.00873904	0.101175	0.0104011	0.343367	0.0156469	0.0857	0.00581177	0.486833	0.03075	0.13305	0.0166015	0.26335	0.00236802	0.1061	0.0054461	0.327275	0.0140459	0.158875	0.00883557	0.191825	0.00284176	0.10955	0.00273023	0.369425	0.0449992	0.120075	0.00538986	0.286967
SQDG_34:3 ([M+NH4]+)	1.8429	0.0327207	1.4195	0.0528493	1.93115	0.050832	1.18442	0.0952618	1.46857	0.0464966	0.98675	0.0250943	1.54552	0.0571448	1.05977	0.0975165	0.88665	0.0205774	0.737	0.0147832	1.33488	0.0664241	0.991275	0.0378193	1.22068	0.0262743	0.7578	0.00872288	1.74803	0.0682696	0.9042	0.0538776	1.75987	0.0724427	1.27845	0.0485713	1.65525	0.0486893	1.18973	0.0412321	1.82197	0.0296061	1.14417	0.0764018	1.91158	0.100184	1.27022	0.0517817	1.10955
SQDG_36:4 ([M+NH4]+)	0.160475	0.0111689	0.096625	0.00524665	0.157925	0.00401588	0.082675	0.00570502	0.127467	0.00242565	0.0592	0.00310204	0.1508	0.0136327	0.0678667	0.00495417	0.103275	0.00403988	0.076525	0.00390862	0.134375	0.00336313	0.08075	0.00335894	0.15465	0.00267828	0.0852333	0.00167882	0.164533	0.0103553	0.0887	0.00584734	0.133	0.00263027	0.08265	0.00389112	0.139	0.0100654	0.100275	0.00575968	0.1065	0.00331637	0.06515	0.00237995	0.149275	0.0187265	0.077975	0.00775826	0.129167
SQDG_36:5 ([M+NH4]+)	0.3927	0.0404349	0.202725	0.0198301	0.428975	0.0160773	0.190225	0.0162443	0.414117	0.0080441	0.1822	0.00988339	0.539183	0.0506077	0.21795	0.0222442	0.272925	0.0225496	0.128975	0.00830104	0.38655	0.0243826	0.181825	0.0074966	0.44725	0.0266905	0.244617	0.011859	0.570567	0.0547081	0.2941	0.0276262	0.309525	0.0117408	0.17395	0.0121769	0.352625	0.028221	0.244775	0.0293139	0.24005	0.00792323	0.138025	0.00750304	0.3835	0.0349382	0.1676	0.00636265	0.418083
SQDG_36:6 ([M+NH4]+)	1.59062	0.138156	1.5312	0.135696	1.15698	0.0744225	1.27748	0.161373	1.31275	0.0445805	1.01587	0.0823426	1.0914	0.143129	1.00065	0.141639	1.6861	0.149716	1.38315	0.0748148	1.3091	0.0827175	1.4429	0.0612207	1.45408	0.0695716	1.51542	0.101961	1.24658	0.13262	1.41338	0.0860405	1.1373	0.0640768	1.25355	0.0936049	1.03305	0.119043	1.4169	0.180911	1.1047	0.0886325	0.885625	0.114675	1.17128	0.146564	1.1582	0.133374	1.62037
TAG_48:0 ([M+NH4]+)	0.019525	0.00211754	0.01535	0.001252	0.023825	0.00185354	0.0131	0.000590198	0.00811667	0.0026131	0.0147	0.00323069	0.0238833	0.00337574	0.0164	0.00491114	0.03525	0.00692201	0.017075	0.00190323	0.0235	0.00204328	0.038775	0.0110053	0.0209333	0.00509259	0.00991667	0.00200905	0.0216667	0.00122465	0.013	0.0016207	0.022775	0.000795168	0.014025	0.000776075	0.029375	0.00189489	0.04555	0.0321844	0.020725	0.000936638	0.0141	0.00100416	0.03055	0.00164595	0.01335	0.000810864	0.021
TAG_48:2 ([M+NH4]+)	0.04065	0.00571219	0.036475	0.00303298	0.0558	0.00317779	0.0232	0.00178466	0.02905	0.00173296	0.0255667	0.00328123	0.0528667	0.00581393	0.0313833	0.00433954	0.0718	0.00619153	0.044225	0.00492094	0.082875	0.00504123	0.082275	0.0205704	0.0632833	0.00292363	0.0429833	0.00234612	0.0796667	0.00461192	0.0328833	0.00273501	0.0477	0.00245357	0.034775	0.00169183	0.097975	0.00764476	0.0318	0.00289684	0.05075	0.00225629	0.025725	0.000577891	0.07985	0.004013	0.030575	0.00467767	0.0608167
TAG_48:3 ([M+NH4]+)	0.12255	0.0204062	0.162575	0.01762	0.092075	0.00639275	0.088775	0.00993717	0.0873667	0.00641263	0.0932167	0.00998056	0.0629333	0.00793703	0.0728	0.0118224	0.272375	0.0308746	0.171075	0.0201936	0.1731	0.00846709	0.192	0.0145859	0.178467	0.00555696	0.2115	0.0139286	0.117367	0.00914136	0.119367	0.0111358	0.125475	0.00690886	0.163725	0.0108918	0.1226	0.0141685	0.10585	0.0104039	0.14645	0.00569539	0.0957	0.00793011	0.102025	0.00524633	0.121	0.023841	0.224283
TAG_48:4 ([M+NH4]+)	0.040875	0.00623236	0.0978	0.013358	0.010125	0.000806613	0.05245	0.00650775	0.03355	0.00324435	0.0495167	0.00689809	0.00683333	0.00202117	0.03385	0.0048824	0.1319	0.0159437	0.1054	0.0113142	0.064125	0.003327	0.10835	0.0103665	0.0575167	0.003475	0.0977167	0.0101685	0.0091	0.00240638	0.0463	0.00353374	0.048175	0.00208342	0.084975	0.00762511	0.024025	0.00271028	0.06165	0.00489532	0.0575	0.00232271	0.048775	0.00275269	0.01515	0.00196829	0.058775	0.0136276	0.0877333
TAG_50:1 ([M+NH4]+)	0.0731	0.0124105	0.022625	0.00116288	0.237275	0.0217489	0.022525	0.00335767	0.0481667	0.00561318	0.02675	0.00694083	0.232967	0.0255771	0.0633	0.0107852	0.088825	0.00457245	0.034075	0.00210609	0.275625	0.0310956	0.129425	0.031102	0.113	0.00973389	0.02225	0.000896196	0.28285	0.0211552	0.0337833	0.00160674	0.0871	0.0122048	0.0227	0.00117118	0.29565	0.0127571	0.050525	0.0231005	0.0959	0.0126613	0.035525	0.00836564	0.2436	0.0162077	0.02235	0.00125466	0.0754333
TAG_50:2 ([M+NH4]+)	0.524525	0.0986989	0.152725	0.00571641	1.57857	0.105211	0.170125	0.0180757	0.308083	0.0269112	0.166817	0.0323935	1.18103	0.124041	0.356617	0.0727031	0.62695	0.0597298	0.1983	0.0209438	1.48152	0.115187	0.461525	0.0455423	0.66075	0.0568781	0.15525	0.00563919	1.618	0.0945914	0.2351	0.0245225	0.6031	0.0827744	0.1679	0.00395327	2.08073	0.0255849	0.2648	0.0122513	0.624725	0.0734937	0.25645	0.0614965	1.67558	0.122506	0.186525	0.0172021	0.442567
TAG_50:4 ([M+NH4]+)	0.075775	0.0117381	0.1022	0.011119	0.112675	0.00704159	0.069175	0.00168393	0.0455667	0.00338582	0.0561333	0.00584623	0.0575667	0.00630152	0.0588333	0.00785602	0.211975	0.0156245	0.140075	0.0119783	0.18935	0.00733627	0.16315	0.0150761	0.08595	0.00157072	0.09025	0.00692323	0.0828	0.00347505	0.0572333	0.00390475	0.0877	0.00678491	0.101625	0.00218074	0.15585	0.0104761	0.086475	0.00866933	0.10445	0.00226035	0.080425	0.00902232	0.107325	0.00616014	0.07775	0.0141323	0.10245
TAG_50:5 ([M+NH4]+)	0.13825	0.0264077	0.2287	0.0338184	0.154875	0.0116262	0.1388	0.0162792	0.08855	0.00453848	0.105933	0.0174895	0.0604333	0.0097117	0.0784	0.015765	0.409975	0.0506911	0.25775	0.0311477	0.254025	0.0147532	0.303	0.0276437	0.12965	0.00573177	0.190967	0.0216589	0.0826	0.00818026	0.102617	0.00906475	0.127725	0.0092315	0.205225	0.0171516	0.1812	0.0246756	0.1669	0.00908424	0.14625	0.00769442	0.105575	0.00282677	0.134725	0.00711915	0.149975	0.0302841	0.179667
TAG_50:6 ([M+NH4]+)	0.0625	0.0122653	0.11385	0.0169233	0.074275	0.00714964	0.06925	0.0100563	0.035	0.00206462	0.05435	0.0091743	0.0199167	0.00367391	0.0354333	0.00785518	0.2019	0.0219643	0.163025	0.0169633	0.103625	0.0061577	0.1464	0.0124989	0.04265	0.0039369	0.0847	0.0112146	0.01855	0.00672298	0.0359667	0.00363645	0.056225	0.00439439	0.11455	0.0126545	0.064225	0.0115338	0.070475	0.00606745	0.070325	0.00553239	0.0547	0.00272611	0.058475	0.00741118	0.075625	0.0135728	0.069
TAG_52:1 ([M+NH4]+)	0.0223	0.00362238	0.007225	0.000423035	0.06755	0.00365388	0.00745	0.000797392	0.0130167	0.00280338	0.00633333	0.000986802	0.0744	0.00998572	0.0128	0.00198662	0.02135	0.00203531	0.005175	0.00183229	0.0674	0.011081	0.04935	0.0267226	0.0253	0.00588399	0.00483333	0.000449197	0.0758	0.00669348	0.00681667	0.00145612	0.0265	0.00110227	0.007525	0.00030104	0.0897	0.00724132	0.02355	0.0152625	0.02635	0.00235248	0.009175	0.00159967	0.07395	0.00824949	0.007575	0.00072385	0.01765
TAG_52:2 ([M+NH4]+)	0.127425	0.0246784	0.026075	0.00881621	0.39375	0.0130263	0.028675	0.0105674	0.08175	0.00837547	0.0380333	0.00215278	0.346433	0.0423882	0.0488333	0.0106704	0.118675	0.00989902	0.0271	0.00907028	0.2967	0.034226	0.10145	0.0280943	0.1576	0.0177136	0.02845	0.0058859	0.421433	0.0348273	0.0510333	0.00428327	0.143025	0.00921551	0.038925	0.00257532	0.553	0.0492461	0.0675	0.0116157	0.119225	0.00890603	0.036975	0.00248172	0.437175	0.0521961	0.0434	0.0048327	0.09335
TAG_52:3 ([M+NH4]+)	0.102875	0.013057	0.074625	0.00571801	0.379	0.0533234	0.0877	0.0251122	0.0588833	0.0156032	0.0545833	0.023424	0.310667	0.03814	0.1897	0.052043	0.399375	0.025485	0.15415	0.0163577	0.8156	0.0592804	0.384475	0.0722612	0.229483	0.0228395	0.0728167	0.00605086	0.380883	0.0271442	0.09025	0.014725	0.1965	0.0483073	0.07845	0.0171894	0.63875	0.0749984	0.130475	0.0445521	0.278175	0.0472294	0.1712	0.0645386	0.3745	0.0344624	0.0655	0.00415271	0.205583
TAG_52:4 ([M+NH4]+)	0.9402	0.133722	0.755175	0.0413837	2.4741	0.122376	0.8494	0.0651084	0.50755	0.0366138	0.50955	0.0715206	1.28755	0.139842	1.12803	0.218664	2.29185	0.179889	1.3733	0.0783637	3.11518	0.150979	1.948	0.179747	1.12875	0.0591565	0.593383	0.0356324	1.79952	0.0952808	0.714117	0.0912396	1.32075	0.184243	0.94725	0.0907687	3.3629	0.0857488	1.1857	0.210367	1.5898	0.149449	1.24343	0.327439	2.37933	0.0698057	0.8678	0.123235	1.0254
TAG_52:5 ([M+NH4]+)	1.88812	0.326247	1.16035	0.0824604	4.6686	0.269825	1.38653	0.0698284	0.990317	0.0311604	0.786217	0.0507229	1.72762	0.192179	1.36677	0.245383	2.85573	0.244697	1.91942	0.0643554	3.84555	0.286114	2.11645	0.148732	1.47378	0.117442	0.694567	0.0521086	2.42977	0.190576	0.88055	0.0808408	1.95145	0.161467	1.47707	0.0847056	4.43382	0.254889	1.72147	0.159936	2.22023	0.0779103	1.37945	0.203486	3.5566	0.228419	1.47718	0.191077	1.23345
TAG_54:1 ([M+NH4]+)	0.010125	0.00108272	0.000675	0.000675	0.03565	0.00241022	0.002575	0.00148794	0.00553333	0.00139204	0.00245	0.000902866	0.0364833	0.00519201	0.0069	0.00188786	0.0057	9.12871e-05	2.5e-05	2.5e-05	0.0293	0.00396716	0.0182	0.00786268	0.0125	0.001073	0.0012	0.000276887	0.0343	0.00310097	0.00186667	0.000608641	0.01425	0.00115866	0.002925	0.000986049	0.046825	0.00355326	0.00975	0.0056929	0.014925	0.00122636	0.0053	0.00104483	0.034125	0.00324047	0.00325	0.000165831	0.00518333
TAG_54:2 ([M+NH4]+)	0.046325	0.0164727	0	0	0.20255	0.01137	0	0	0.02315	0.00747898	0.00608333	0.00608333	0.156883	0.0199591	0.0298	0.00958377	0.0466	0.00341638	0	0	0.130575	0.00941757	0.03045	0.0106662	0.0629667	0.00571196	0	0	0.163033	0.0106738	0	0	0.077825	0.00776921	0	0	0.299825	0.0160328	0	0	0.067025	0.00886081	0.00845	0.00845	0.211725	0.013238	0	0	0.0310167
TAG_54:3 ([M+NH4]+)	0.021225	0.0123303	0.00805	0.00465412	0.077625	0.00842767	0.0091	0.00557943	0.0204	0.00728541	0.0084	0.00393654	0.147267	0.0247069	0.0307833	0.00858531	0.068825	0.00671879	0.010475	0.00671533	0.17705	0.0137128	0.06675	0.0150205	0.06495	0.0121264	0.0016	0.00101056	0.197517	0.0194263	0.00473333	0.00388185	0.034625	0.0126307	0.01225	0.00420089	0.15815	0.00917356	0.0503	0.0344718	0.047925	0.00567823	0.022925	0.0057933	0.088175	0.00765412	0.014	0.00198032	0.0444333
TAG_54:4 ([M+NH4]+)	0.1271	0.0215374	0.0689	0.00589633	0.41365	0.0160904	0.07555	0.00651185	0.0583	0.00409341	0.04865	0.00160888	0.212233	0.030421	0.0665	0.0116252	0.16465	0.0143948	0.093275	0.00310896	0.254025	0.0241963	0.122375	0.0133146	0.12725	0.0122035	0.0553667	0.00409387	0.272483	0.0219442	0.06255	0.00583414	0.143025	0.0061021	0.08455	0.00481776	0.535175	0.0563732	0.112	0.0136964	0.128675	0.0104638	0.068475	0.00625878	0.358575	0.0369609	0.087125	0.0144511	0.0819
TAG_54:5 ([M+NH4]+)	0.117825	0.045523	0.109475	0.0140718	0.562625	0.0547254	0.1417	0.0788627	0.07495	0.00795683	0.0716167	0.0234616	0.174683	0.0362319	0.197783	0.0464775	0.474725	0.0240168	0.245675	0.0241192	0.504775	0.0353596	0.4593	0.093199	0.142	0.0236564	0.0779	0.0155531	0.241917	0.0466836	0.0960333	0.0268898	0.1665	0.051342	0.10235	0.0475876	0.46625	0.0592855	0.211975	0.0802242	0.2898	0.0687384	0.299975	0.123184	0.3433	0.071961	0.0601	0.00921322	0.1182
TAG_54:6 ([M+NH4]+)	0.712425	0.0719971	0.942675	0.0580631	0.88425	0.0280232	1.04685	0.158577	0.386017	0.030891	0.47475	0.0559887	0.49645	0.0513785	0.904083	0.175519	2.20517	0.0905119	1.61868	0.105503	1.94375	0.0645751	1.94385	0.20191	0.713183	0.0355475	0.5719	0.0605408	0.492183	0.0577766	0.704433	0.110341	1.18305	0.148959	1.13088	0.140402	1.65928	0.111971	1.30948	0.304795	1.48593	0.16591	1.53035	0.386498	1.17463	0.177673	0.991525	0.142003	0.600267
TAG_54:7 ([M+NH4]+)	1.7334	0.190731	1.9306	0.144962	2.60007	0.197471	2.15545	0.0877877	0.921983	0.0316615	0.965433	0.070945	0.925533	0.111507	1.44138	0.258717	3.23203	0.118403	2.72757	0.175388	2.94105	0.198618	2.67817	0.199062	1.00438	0.0337966	0.823383	0.0858051	0.87885	0.0701773	1.05655	0.116199	2.09235	0.199487	2.27033	0.156536	2.84375	0.149477	2.38645	0.309114	2.54957	0.104131	2.26662	0.34993	2.41285	0.102523	2.11088	0.273909	0.852483
TAG_54:8 ([M+NH4]+)	1.85225	0.331565	1.44935	0.144765	3.6771	0.386784	1.68653	0.134261	1.1256	0.0580737	0.979117	0.111846	0.9611	0.159157	1.4199	0.323352	2.58153	0.179365	2.44475	0.170605	3.05722	0.331654	2.0755	0.110287	0.82165	0.154245	0.5609	0.0799251	0.87845	0.123866	0.741317	0.059015	1.60613	0.117518	1.75162	0.0640221	2.52628	0.354173	1.86677	0.133049	2.05175	0.100684	1.45635	0.157564	2.51553	0.240618	1.88097	0.234036	0.739883
TAG_54:9 ([M+NH4]+)	1.04763	0.211031	0.488275	0.0395489	2.97495	0.370443	0.636775	0.0939763	0.850683	0.161159	0.481283	0.0707544	0.596717	0.113945	0.702817	0.188832	1.0532	0.122427	1.08498	0.128863	1.9885	0.322082	0.9078	0.0927176	0.390133	0.177886	0.187633	0.0598252	0.406567	0.0759769	0.19835	0.0214506	0.81175	0.0753831	0.707575	0.0264927	1.21578	0.240055	0.77505	0.102606	1.23375	0.10122	0.55645	0.057259	1.93017	0.651297	1.22925	0.292867	0.314917
TAG_56:4 ([M+NH4]+)	0.0373	0.0134634	0	0	0.204225	0.0131976	0	0	0.00995	0.00340507	0.00596667	0.00264029	0.0991	0.0142233	0.0213333	0.00637713	0.052225	0.00357826	0.014675	0.000957753	0.133125	0.00834789	0.0375	0.00379539	0.0518333	0.00451713	0.00573333	0.00178842	0.124717	0.00941603	0.0103833	0.00173078	0.0586	0.00838292	0	0	0.265525	0.0198286	0.008925	0.008925	0.0581	0.00675685	0.016275	0.00944946	0.154575	0.00680213	0	0	0.0299
TAG_58:2 ([M+NH4]+)	0.02175	0.00402834	0.003675	0.000411045	0.08605	0.00530825	0.0049	0.000779957	0.0079	0.00198326	0.00406667	0.00127192	0.0546	0.0065582	0.00728333	0.00204669	0.01125	0.00116369	0.001675	0.000875	0.0367	0.00252223	0.010475	0.000920484	0.0109667	0.00377895	0.00123333	0.000563718	0.06205	0.0055521	0.00226667	0.000913479	0.027325	0.00288166	0.005825	0.000379418	0.100825	0.00662764	0.007525	0.000381608	0.023775	0.00228122	0.00765	0.00145688	0.0832	0.00649756	0.0054	0.000491596	0.0108667
TAG_58:3 ([M+NH4]+)	0.001475	0.00080247	0.0008	0.000168325	0.00755	0.00357316	0.000725	0.000469707	0.00326667	0.00125954	0.000116667	0.000116667	0.0391	0.00488706	5e-05	5e-05	0.0021	0.000839643	0.000525	0.00030104	0.020275	0.00729239	0.00105	0.000451848	0.00775	0.00220087	0.000466667	0.000162617	0.0523	0.00602323	0.000116667	9.80363e-05	0.006	0.00186056	0.00115	0.000903235	0.022925	0.00487192	0.00305	0.00201018	0.010075	0.00184498	0.00025	0.00025	0.008	0.00335758	0.0002	0.0002	0.00265
TAG_58:4 ([M+NH4]+)	0.020475	0.00271458	0.00445	0.000386221	0.167575	0.0365234	0.0073	0.00212252	0.00466667	0.00165241	0.00506667	0.00269946	0.04645	0.00756213	0.0189	0.00553341	0.029925	0.00264303	0.006875	0.00111234	0.0718	0.00360208	0.013225	0.00870693	0.0255833	0.00237703	0.00235	0.000774059	0.0593667	0.00535753	0.00488333	0.00133277	0.0543	0.0188938	0.00905	0.00215967	0.237275	0.0396506	0.0247	0.0160776	0.071025	0.0175516	0.0254	0.0135883	0.149075	0.0154091	0.00525	0.000590903	0.01415
TAG_60:4 ([M+NH4]+)	0.0222	0.00421307	0.004175	0.000309233	0.09505	0.00688386	0.006425	0.00094989	0.00281667	0.00145726	0.0016	0.000910311	0.04585	0.00682607	0.00635	0.00144008	0.014675	0.00095514	0.0021	0.000924662	0.032325	0.0109591	0	0	0.0148667	0.00327401	0.00095	0.000318067	0.05765	0.00492333	0.00126667	0.000658618	0.0243	0.00293627	0.00675	0.000523609	0.100775	0.00459427	0.010225	0.00206695	0.0227	0.001823	0.00885	0.00156764	0.074525	0.00568791	0.00645	0.00085	0.00986667
TAG_60:5 ([M+NH4]+)	0.039825	0.00997659	0.006225	0.000447912	0.1721	0.0130388	0.0099	0.000881287	0.00955	0.00171518	0.00353333	0.000391294	0.0625	0.00881018	0.00743333	0.0023144	0.00825	0.00513509	0.001625	0.000943729	0.050375	0.00194052	0.001725	0.001725	0.00745	0.00472114	0.00125	0.000398121	0.0789333	0.00972275	0.000616667	0.000616667	0.03535	0.00250217	0.00975	0.000660177	0.143425	0.016971	0.0123	0.00176305	0.03165	0.00193111	0.0097	0.00118814	0.106475	0.0110785	0.010075	0.00101602	0.00743333
[truncated: 7 more columns]
