# Supplementary material for: Lipidome Profiling of Phosphorus Deficiency-Tolerant Rice Cultivars Reveals Remodeling of Membrane Lipids as a Mechanism of Low P Tolerance
Source: Plants (Basel). 2023 Mar 18;12(6):1365. doi: 10.3390/plants12061365 (PMC10057753; doi:10.3390/plants12061365)
Supplement: Supplementary file 1 [file plants-12-01365-s001.zip › TableS3.xlsx]

## Sheet: Table S3
Table S3 Lipid species detected root of seven cultivars at -P and +P treatment 5 and 10 days after transplanting (DAT).
	Akamai								Hiyadateine								Kiyonishiki								Akitakomachi								Norin 1								Koshihikari								Netaro
Annotation	5 DAT				10 DAT				5 DAT				10 DAT				5 DAT				10 DAT				5 DAT				10 DAT				5 DAT		10 DAT		5 DAT		10 DAT		5 DAT		10 DAT		5 DAT		10 DAT		5 DAT
	-P		+P		-P		+P		-P		+P		-P		+P		-P		+P		-P		+P		-P		+P		-P		+P		-P		-P		-P		+P		-P		-P		-P		+P		-P
ASG_beta-sitosteryl (6'-O-linolenoyl) glucoside ([M+NH4]+)	0.106925	0.00480908	0.07765	0.00561137	0.140175	0.00399695	0.146775	0.017226	0.0303167	0.00377928	0.06965	0.0118121	0.0502983	0.00287642	0.0951167	0.00365033	0.18555	0.00806748	0.151875	0.0219135	0.2547	0.0102991	0.1954	0.0289182	0.0744	0.00423265	0.0551833	0.00215181	0.09555	0.00470438	0.12025	0.0089074	0.119175	0.00280517	0.077425	0.0127627	0.1044	0.00610505	0.096925	0.00621468	0.09485	0.00268344	0.06695	0.0042003	0.098675	0.00591078	0.114125	0.0136899	0.0852167
ASG_beta-sitosteryl (6'-O-linoleoyl) glucoside ([M+NH4]+)	0.03505	0.000939415	0.033875	0.00363487	0.038725	0.0018874	0.069125	0.00701919	0.0054	0.000505305	0.0193667	0.00410087	0.0119283	0.00216097	0.0359167	0.0028997	0.078	0.00516026	0.0596	0.0107002	0.097525	0.00627314	0.09485	0.0174865	0.016	0.00363584	0.0148833	0.000798923	0.0228833	0.00240047	0.0430167	0.0072441	0.052975	0.0017853	0.037375	0.00630005	0.03305	0.00386706	0.041175	0.0059309	0.038825	0.00319645	0.0317	0.00238677	0.0299	0.00619812	0.060525	0.00752212	0.0213667
ASG_beta-sitosteryl (6'-O-oleoyl) glucoside ([M+NH4]+)	0.01325	0.0013376	0.0149	0.00332491	0.02135	0.00179513	0.030275	0.00430395	0.00745	0.00178508	0.0229167	0.0040508	0.0139383	0.00285385	0.0301	0.00424303	0.038375	0.0039706	0.03625	0.00405802	0.0417	0.00344891	0.04725	0.00761167	0.00961667	0.0022747	0.00823333	0.00188921	0.0149667	0.00122873	0.0242333	0.00601081	0.016375	0.00159602	0.010075	0.00209339	0.0156	0.00215561	0.022475	0.00490516	0.013825	0.00134931	0.012475	0.00170361	0.017	0.00284927	0.029275	0.00197247	0.0166667
ASG_beta-sitosteryl (6'-O-palmitoyl) glucoside ([M+NH4]+)	0.2904	0.0132406	0.2842	0.0199339	0.3065	0.0128392	0.44255	0.0371301	0.238733	0.0121851	0.342517	0.0455809	0.276767	0.0218863	0.388067	0.0319686	0.534575	0.0192552	0.5105	0.0530244	0.536325	0.0190884	0.563325	0.0508144	0.299183	0.0152085	0.261517	0.00960019	0.3139	0.0110567	0.420367	0.0194708	0.329475	0.014125	0.2613	0.0357071	0.2814	0.0214566	0.376325	0.0334091	0.260825	0.00711388	0.256075	0.015184	0.28185	0.0231026	0.4186	0.0320486	0.385267
ASG_beta-sitosteryl (6'-O-stearoyl) glucoside ([M+NH4]+)	0.0063	0.0003937	0.0047	0.000302765	0.0067	0.000234521	0.010125	0.00164031	0.00268333	0.0010384	0.00625	0.00109598	0.00415167	0.000777782	0.00568333	0.000887475	0.008825	0.000575	0.00955	0.00174857	0.009425	0.000700446	0.0099	0.000450925	0.00331667	0.000678438	0.00218333	0.000849477	0.00458333	0.00101699	0.00426667	0.000698411	0.007625	0.000558831	0.00505	0.000660177	0.005675	0.000490535	0.00655	0.000583809	0.00565	0.000357071	0.0051	0.000412311	0.0059	0.000602771	0.006925	0.001075	0.00505
ASG_campesteryl (6'-O-linolenoyl) glucoside ([M+NH4]+)	0.240925	0.00861572	0.1165	0.00757232	0.294075	0.00597458	0.23025	0.0246291	0.0661333	0.00714211	0.102267	0.0153975	0.098465	0.00438009	0.186783	0.00524884	0.276475	0.0128858	0.188975	0.0254878	0.417275	0.016522	0.2546	0.0305445	0.1504	0.00752511	0.0783	0.00531589	0.216283	0.0105568	0.17545	0.0123791	0.22965	0.00940164	0.1121	0.0156591	0.21995	0.0108996	0.171025	0.0164052	0.1757	0.00790306	0.113	0.0105932	0.212425	0.00383566	0.2256	0.0196403	0.15605
ASG_campesteryl (6'-O-linoleoyl) glucoside ([M+NH4]+)	0.054125	0.00362431	0.03865	0.00659577	0.058075	0.00214724	0.088925	0.0095837	0.00443333	0.000779173	0.0174	0.00392581	0.0123817	0.00144153	0.0503333	0.00390672	0.086175	0.00547956	0.0547	0.0104531	0.1508	0.00677077	0.113625	0.0183976	0.0224833	0.00140153	0.0143333	0.000900247	0.0266667	0.00247584	0.0476167	0.00636498	0.067125	0.00294601	0.04135	0.00658742	0.050975	0.00529266	0.0573	0.00859486	0.050425	0.00236339	0.036925	0.00455236	0.046575	0.00507599	0.08245	0.0104962	0.0235
ASG_campesteryl (6'-O-oleoyl) glucoside ([M+NH4]+)	0.04975	0.00631104	0.038225	0.00633145	0.061775	0.00434346	0.05855	0.00568983	0.0178167	0.00629319	0.0399833	0.00479621	0.03362	0.00390663	0.0619333	0.00453348	0.067	0.00331084	0.054325	0.00696795	0.075225	0.00436317	0.07325	0.00790258	0.03535	0.00300253	0.0269667	0.00196327	0.0453833	0.00189339	0.0568167	0.00354273	0.04535	0.00237153	0.028225	0.00326914	0.043925	0.00389901	0.05275	0.00958554	0.03905	0.00356102	0.03815	0.00493786	0.050275	0.00644456	0.065425	0.00392903	0.0442167
ASG_campesteryl (6'-O-palmitoyl) glucoside ([M+NH4]+)	0.388425	0.0111985	0.30615	0.00907749	0.388225	0.00721634	0.42995	0.029541	0.3017	0.0130979	0.3436	0.0311874	0.328195	0.0190921	0.399933	0.0368787	0.569775	0.0229886	0.512325	0.0464174	0.576775	0.0193095	0.53565	0.0335314	0.3968	0.0104028	0.3126	0.013994	0.412233	0.0135303	0.42585	0.0171301	0.41235	0.0163819	0.291825	0.0311836	0.36915	0.0203955	0.4085	0.0379347	0.35295	0.00607461	0.3262	0.0169764	0.40295	0.0246269	0.505175	0.0298117	0.4508
ASG_campesteryl (6'-O-stearoyl) glucoside ([M+NH4]+)	0.014225	0.000868308	0.00735	0.000517204	0.01185	0.00396201	0.009975	0.00363602	0.0110333	0.00211938	0.0124167	0.00224921	0.0122525	0.001204	0.0105667	0.00282709	0.017125	0.0014528	0.0116	0.00505107	0.016875	0.00119887	0.015075	0.0012559	0.0128	0.000873689	0.00611667	0.00048126	0.01425	0.000868236	0.0086	0.00122855	0.01495	0.00127704	0.008225	0.00142734	0.0129	0.00114819	0.01095	0.000822091	0.011775	0.000736405	0.0107	0.000927362	0.013975	0.000776075	0.011575	0.00124524	0.01545
Carotenoid_lutein* ([M+H-H2O]+)	0	0	7.5e-05	7.5e-05	7.5e-05	7.5e-05	0	0	0	0	0	0	0	0	0	0	0.00015	9.57427e-05	7.5e-05	4.78714e-05	0.00015	6.45497e-05	2.5e-05	2.5e-05	3.33333e-05	3.33333e-05	0.000166667	0.000108525	1.66667e-05	1.66667e-05	0	0	0	0	0	0	0	0	0	0	0	0	0	0	0	0	0	0	3.33333e-05
Carotenoid_neoxanthin_all_trans* ([M+H]+)	0	0	0.001925	0.001925	0.001425	0.00126384	0	0	0.000116667	8.33333e-05	0.000333333	0.000196073	0.0002825	0.000225709	0	0	0.000125	7.5e-05	0.000225	0.000110868	0	0	0.0002	0.0002	0	0	3.33333e-05	3.33333e-05	0.000183333	0.000113774	0	0	0	0	0.0005	0.0005	0.0003	0.000129099	0.021725	0.00864748	0.0003	0.0003	0.0029	0.0029	0	0	0.02725	0.00211719	0.0002
Chlorophyll_chlorophyll a* ([M+H]+)	0.001225	0.000780358	0.001	0.000933631	0.001975	0.00110858	0.036375	0.0301954	0.00218333	0.000633202	0.000666667	0.000298515	0.0013525	0.000743602	0.0071	0.00308437	0.003	0.00106693	0.00075	0.000717054	0.000125	4.78714e-05	2.5e-05	2.5e-05	0.00483333	0.00311883	0.00676667	0.00175853	0.00205	0.000962202	0.123483	0.0273327	0.0001	4.08248e-05	7.5e-05	4.78714e-05	0.000525	0.000259406	0.1032	0.0463346	0.000925	0.000436606	0.001425	0.000881641	0.0005	0.000108012	0.042325	0.00618525	0.0111833
Chlorophyll_chlorophyll b* ([M+H]+)	0.0038	0.00234058	0.004375	0.0037129	0.00415	0.00255098	0.022725	0.0180806	0.000983333	0.000212001	0.0143667	0.00774569	0.0056575	0.000402285	0.11685	0.033854	0.0013	0.000581664	0.0008	0.000573004	0.00085	0.000295804	0.000725	0.000330088	0.00151667	0.00109191	0.00258333	0.0010028	0.000833333	0.000502438	0.122	0.0217568	0.000475	0.000225	0.000625	0.000413068	0.000875	0.000476751	0.108825	0.0398637	0.0013	0.000494975	0.01285	0.00735329	0.000825	0.000110868	0.1451	0.0265809	0.00453333
Chlorophyll_pheophytin a ([M+H]+)	0	0	0.078725	0.078725	0	0	0	0	0.0207833	0.00356197	0.318667	0.126369	0.123602	0.00417759	1.19308	0.197907	0	0	0	0	0.001525	0.001525	0.05855	0.0227645	0.0108667	0.0108667	0.0421	0.014683	0.00646667	0.00646667	0.651317	0.111903	0	0	0	0	0	0	0.7405	0.300594	0	0	0.038675	0.038675	0	0	1.50762	0.271693	0.0760667
Chlorophyll_pheophytin b ([M+H]+)	0	0	0	0	0	0	0	0	0.0002	0.000126491	0.03325	0.0172114	0.0117575	0.000111555	0.116017	0.0256555	0	0	2.5e-05	2.5e-05	5e-05	5e-05	0	0	0	0	0	0	1.66667e-05	1.66667e-05	0.0138667	0.00879571	0	0	0	0	0	0	0.011325	0.011325	0	0	0.0186	0.0186	0	0	0.116025	0.0285065	0
DAG_34:1 ([M+NH4]+)	0.3672	0.0116414	0.51855	0.0295364	0.355125	0.0386852	0.47875	0.0583728	0.269983	0.0162064	0.3525	0.0280861	0.308324	0.0248617	0.479883	0.0496334	0.420325	0.0110867	0.345575	0.0447353	0.437025	0.0335502	0.82755	0.109663	0.268333	0.0192523	0.22445	0.0109734	0.201083	0.0119319	0.386517	0.0319745	0.412775	0.0241456	0.4547	0.0667706	0.22145	0.0219701	0.39815	0.0203883	0.3723	0.0155027	0.34595	0.0257004	0.27875	0.034258	0.50505	0.0429164	0.313433
DAG_34:2 ([M+NH4]+)	3.16145	0.0939874	3.38492	0.106758	2.68445	0.122301	3.20127	0.308542	1.3626	0.112052	1.74537	0.121221	1.6165	0.0800525	2.45287	0.165262	4.1772	0.102174	3.74155	0.444266	3.86297	0.132647	5.35248	0.680619	2.59793	0.180525	1.5821	0.0802494	2.08053	0.117406	3.05568	0.267582	3.73892	0.170883	3.62993	0.419514	2.48175	0.253478	2.6799	0.192216	3.18965	0.0377492	2.74855	0.164016	2.50972	0.135374	2.985	0.360765	2.28025
DAG_34:3 ([M+NH4]+)	1.52977	0.0493092	1.97362	0.0847771	1.48247	0.100967	2.19712	0.162788	0.519733	0.0378354	0.797483	0.0804738	0.718176	0.0616062	1.39365	0.114375	3.21787	0.0815356	3.07567	0.360177	2.51125	0.107867	3.65112	0.54851	1.44723	0.0884467	1.119	0.0495217	1.16043	0.0818976	2.2189	0.158721	2.06615	0.0482185	2.29482	0.290241	1.4801	0.177166	1.6121	0.163757	1.79487	0.0965273	1.62505	0.0904371	1.38243	0.154798	1.98422	0.24237	1.39067
DAG_36:1 ([M+NH4]+)	0.003525	0.003525	0.010425	0.0061909	0.012625	0.000928597	0.01405	0.00483985	0	0	0.00875	0.00398227	0.0053875	0.00256629	0.01575	0.00336766	0.01405	0.000880814	0.00515	0.00515	0.01475	0.00111093	0.0354	0.00253279	0.00641667	0.00210751	0.00556667	0.00176421	0.00558333	0.00117825	0.00215	0.00215	0	0	0	0	0	0	0	0	0	0	0	0	0	0	0	0	0.00601667
DAG_36:2 ([M+NH4]+)	0.091075	0.00935498	0.075625	0.00305379	0.092675	0.00523169	0.114175	0.0249435	0.0613333	0.00955907	0.0571833	0.00255479	0.0601208	0.00508768	0.06595	0.00617542	0.108	0.00611242	0.133275	0.0229835	0.11705	0.00724782	0.146025	0.0146093	0.0741333	0.00520875	0.0419	0.00354015	0.07045	0.00555276	0.0667833	0.00930969	0.134425	0.00537376	0.1109	0.0144711	0.072725	0.00683135	0.07705	0.0043714	0.1246	0.00769318	0.097375	0.00690186	0.08095	0.00335721	0.069625	0.00818173	0.05995
DAG_36:3 ([M+NH4]+)	0.467575	0.0215597	0.48355	0.0375039	0.4623	0.0285027	0.390975	0.0338741	0.0906833	0.0143708	0.149	0.013173	0.137984	0.0163517	0.178867	0.0134951	0.5462	0.0113423	0.426475	0.0577562	0.557525	0.0364214	0.647125	0.0708657	0.28765	0.0216983	0.18455	0.0100266	0.2341	0.00990239	0.335967	0.0287251	0.431775	0.0123107	0.360975	0.0472594	0.326775	0.0331716	0.280375	0.0219986	0.370575	0.0298864	0.26435	0.0212867	0.351725	0.026638	0.30955	0.0381684	0.2195
DAG_36:4 ([M+NH4]+)	1.88055	0.0525489	1.45303	0.0752011	1.83355	0.0727119	1.33012	0.111965	0.2403	0.0332082	0.40085	0.0306477	0.380843	0.0414974	0.5543	0.0639143	2.3405	0.0772471	1.8615	0.241778	2.47743	0.106078	2.10048	0.236728	1.17188	0.0975472	0.60675	0.0271041	1.0741	0.066666	1.20048	0.0839103	1.84183	0.0605445	1.4213	0.170798	1.55768	0.108859	1.02455	0.0612966	1.44725	0.0516889	1.02168	0.0457029	1.4536	0.0261344	1.06775	0.137031	0.7483
DAG_36:5 ([M+NH4]+)	1.26785	0.0382997	1.11183	0.0562467	1.36455	0.0593554	1.1959	0.0762252	0.110533	0.0118295	0.208017	0.0204776	0.200448	0.0276103	0.329883	0.0401095	1.83873	0.0697149	1.54445	0.180057	1.8412	0.0689601	1.52248	0.200416	0.726017	0.049574	0.437417	0.0210393	0.703167	0.0466533	0.9218	0.0464293	1.38605	0.0333875	1.16863	0.13426	1.26617	0.111153	0.852825	0.0789141	1.06717	0.018375	0.827225	0.0336197	1.09373	0.0620941	0.918775	0.0995672	0.484333
DAG_36:6 ([M+NH4]+)	0.386725	0.0153942	0.399825	0.0288044	0.4598	0.0316622	0.52855	0.0283158	0.0233833	0.00200373	0.0552333	0.0078915	0.0501608	0.00897751	0.0993	0.0114632	0.80795	0.0250916	0.75395	0.096493	0.67825	0.0311459	0.615675	0.099966	0.2248	0.0143357	0.161367	0.00903057	0.215817	0.0193261	0.377233	0.0232195	0.488275	0.0178763	0.428275	0.0551841	0.465625	0.0549177	0.322325	0.0470307	0.356075	0.019356	0.275725	0.0177698	0.3673	0.0535412	0.3598	0.0461459	0.1648
DGDG_34:0 ([M+NH4]+)	0.00955	0.000337886	0.005025	0.000322426	0.007425	0.000242813	0.00605	0.0007932	0.00835	0.000587509	0.0057	0.000686537	0.0069425	0.000717751	0.00506667	0.000613551	0.003625	0.00131173	0.005225	0.0011686	0.004325	0.000931285	0.00315	0.000301386	0.00796667	0.00059367	0.00436667	0.000564899	0.00606667	0.000458015	0.0042	0.00135696	0.0097	0.000724569	0.0055	0.000890693	0.00625	0.000306866	0.00555	0.000184842	0.00685	0.000633114	0.0052	0.000389444	0.00615	0.00041332	0.005525	0.00042106	0.00795
DGDG_34:2 ([M+NH4]+)	1.91315	0.0866903	0.392475	0.0242803	2.83237	0.1336	0.34645	0.0477167	0.86545	0.0537582	0.242283	0.0232967	0.871652	0.0723095	0.345183	0.018904	1.7466	0.067519	0.664625	0.0779163	2.22852	0.156404	0.378	0.0422772	1.90942	0.0883874	0.431	0.019808	2.24032	0.102034	0.507317	0.0437153	1.71713	0.058778	0.2898	0.0307292	2.21638	0.0743943	0.371425	0.0528793	1.3274	0.0722398	0.2424	0.01937	2.08272	0.120507	0.389375	0.024995	1.67965
DGDG_34:3 ([M+NH4]+)	0.867625	0.0501146	0.2462	0.022131	1.29925	0.0830618	0.2825	0.0137218	0.29285	0.012475	0.113433	0.0150128	0.341269	0.0369508	0.219267	0.0126838	1.17075	0.0391181	0.5183	0.0547839	1.30883	0.0818228	0.28925	0.0352488	0.898333	0.0392961	0.257883	0.0135355	0.9095	0.0632209	0.347683	0.0307985	0.9447	0.0312292	0.19335	0.0213352	1.21148	0.0938796	0.2661	0.0437031	0.679775	0.0544431	0.153	0.0087648	0.9783	0.066038	0.306775	0.0216926	0.874533
DGDG_34:4 ([M+NH4]+)	0	0	0.001725	0.000335099	0	0	0.001525	0.000518612	0.000333333	0.000117379	0.00025	0.000111803	0.000424167	0.000328295	0.0192167	0.00531874	0.00425	0.00142156	0.001675	0.000572094	0	0	0.00085	0.00031225	0.000816667	0.000516667	0.000883333	0.000246869	0	0	0.00716667	0.00278264	0.002275	0.00131743	0.0013	7.07107e-05	0	0	0.01525	0.00669048	0.001725	0.00099781	0.00115	0.000272336	0.001475	0.001475	0.03155	0.00755607	0.0013
DGDG_34:5 ([M+NH4]+)	0.0003	0.000108012	7.5e-05	4.78714e-05	0.000175	0.000118145	0.001175	0.000978413	3.33333e-05	3.33333e-05	0.000816667	0.000669535	0.0003275	3.65148e-05	0.0138167	0.00404437	2.5e-05	2.5e-05	2.5e-05	2.5e-05	7.5e-05	7.5e-05	7.5e-05	4.78714e-05	0	0	5e-05	3.41565e-05	0.0002	6.8313e-05	0.00988333	0.00173713	0.000225	7.5e-05	7.5e-05	4.78714e-05	0.000225	0.000110868	0.012875	0.00599352	2.5e-05	2.5e-05	0.000525	0.000368273	0	0	0.0334	0.00803959	0
DGDG_34:6 ([M+NH4]+)	0.00025	0.000165831	7.5e-05	4.78714e-05	0.0005	0.000343996	0.002825	0.0020922	0	0	0.00475	0.00221341	0.0016825	4.94413e-05	0.0110667	0.00213458	0.0001	4.08248e-05	5e-05	5e-05	0	0	0	0	6.66667e-05	3.33333e-05	0.000316667	0.000147007	5e-05	3.41565e-05	0.01305	0.00209105	0.00025	2.88675e-05	0.0006	0.000469042	0.00055	0.000317543	0.009075	0.00364814	0.0001	7.07107e-05	0.00555	0.00290703	0.00015	6.45497e-05	0.038925	0.00932625	8.33333e-05
DGDG_36:2 ([M+NH4]+)	0.076075	0.00462392	0.00845	0.00288863	0.128475	0.00864941	0.00875	0.00163529	0.0431167	0.00646439	0.01035	0.00171187	0.0437583	0.00477706	0.0104333	0.00185143	0.13145	0.0369271	0.0198	0.00306485	0.10125	0.0201173	0.007825	0.00285522	0.066	0.00663903	0.0124	0.00273983	0.1242	0.00700457	0.01105	0.00277546	0.06345	0.00432059	0.010225	0.00112055	0.087975	0.0051448	0.0127	0.000454606	0.045175	0.00489394	0.0085	0.00133041	0.08875	0.0102974	0.0103	0.00063901	0.0654333
DGDG_36:3 ([M+NH4]+)	0.398825	0.0356008	0.078675	0.00554547	0.629775	0.0306095	0.039025	0.0118442	0.0660833	0.00614158	0.0201167	0.0062666	0.0994	0.0213814	0.0243333	0.00645821	0.228275	0.00948616	0.0561	0.00790264	0.269325	0.0244078	0.022225	0.00487722	0.234233	0.0154107	0.0505167	0.00328962	0.30245	0.0134407	0.0357167	0.0080679	0.2522	0.00865679	0.04565	0.00297223	0.41115	0.0362807	0.051575	0.0138874	0.218775	0.0143549	0.024125	0.00823695	0.39865	0.0200077	0.038825	0.0101474	0.187967
DGDG_36:4 ([M+NH4]+)	0.391775	0.0285284	0.07945	0.00829754	0.76795	0.0434214	0.088125	0.00516259	0.0686167	0.0078121	0.02465	0.00284098	0.108403	0.0277689	0.04455	0.00643349	0.5063	0.0343887	0.236475	0.0274154	0.483975	0.0480119	0.09695	0.00484639	0.33395	0.0232816	0.0978667	0.00500711	0.46555	0.0253883	0.10595	0.0101442	0.311725	0.0128855	0.055775	0.0038958	0.535775	0.0316452	0.083175	0.0107139	0.2316	0.00878806	0.045425	0.00278968	0.455425	0.0164726	0.075075	0.00259755	0.299633
DGDG_36:5 ([M+NH4]+)	0.1644	0.0148763	0.02815	0.00179095	0.410975	0.0318707	0.036275	0.00389752	0.0181833	0.00264038	0.00646667	0.00128625	0.0374725	0.0117517	0.0176667	0.00354539	0.26465	0.021229	0.111925	0.0135999	0.27635	0.025762	0.042075	0.003175	0.1423	0.00993646	0.0380167	0.00251905	0.209533	0.0151133	0.0470333	0.00536114	0.141875	0.00806209	0.0237	0.00193735	0.276475	0.0193648	0.039775	0.00498822	0.097175	0.00398191	0.0178	0.00132728	0.2139	0.00657191	0.032075	0.00174994	0.1301
DGDG_36:6 ([M+NH4]+)	0.150725	0.0102243	0.13745	0.0147645	0.225575	0.0131409	0.21335	0.0106162	0.0242167	0.00151601	0.0417167	0.00684288	0.0416167	0.00523042	0.0706333	0.0108746	0.46025	0.0360014	0.46305	0.0479761	0.31605	0.0181737	0.24445	0.0126994	0.169633	0.00929231	0.152817	0.00841884	0.137433	0.0118523	0.229967	0.0183675	0.167825	0.00543252	0.142375	0.011257	0.218475	0.0162527	0.193325	0.0124103	0.1342	0.00409776	0.1094	0.00734314	0.167675	0.00637395	0.179525	0.0133575	0.168433
GlcADG_34:2 ([M+NH4]+)	0.361375	0.0192595	0.08815	0.0025828	0.50775	0.0136302	0.104725	0.00866673	0.193533	0.00672496	0.0662333	0.00495699	0.190448	0.0140993	0.0761833	0.00200822	0.3152	0.00893169	0.152625	0.0150242	0.432025	0.0343061	0.10705	0.00780048	0.42395	0.0217126	0.088	0.00481954	0.459833	0.0214729	0.115817	0.00610805	0.343975	0.0135645	0.07725	0.00702335	0.391725	0.0156762	0.07615	0.00705225	0.260475	0.0158643	0.073075	0.00241467	0.37895	0.0185225	0.07995	0.00613141	0.340983
GlcADG_34:3 ([M+NH4]+)	0.1999	0.0137226	0.05515	0.00134443	0.33925	0.0139957	0.084275	0.00401567	0.0835333	0.00179475	0.0316667	0.00332572	0.09521	0.0109219	0.0523833	0.00237198	0.2224	0.00940744	0.11415	0.0113529	0.3246	0.0201357	0.07475	0.00570168	0.22245	0.0110244	0.0543	0.00353864	0.26135	0.0164323	0.0900667	0.00672372	0.2124	0.00748532	0.049875	0.00486542	0.28545	0.0201252	0.059575	0.00638323	0.150125	0.0101534	0.04645	0.00164747	0.232975	0.0150568	0.0658	0.00395053	0.2074
GlcADG_36:4 ([M+NH4]+)	0.08135	0.00541672	0.015475	0.001025	0.13065	0.0033962	0.020125	0.000927699	0.00705	0.00227343	0.00283333	0.00157706	0.0166242	0.00364156	0.00496667	0.00167743	0.075925	0.00397835	0.034975	0.00402396	0.1008	0.0079759	0.0199	0.00212995	0.0693667	0.00397263	0.0100667	0.00207327	0.0787833	0.00396547	0.00805	0.00382795	0.071375	0.0027771	0.012	0.00133354	0.094525	0.00463256	0.014675	0.00167351	0.0518	0.00280565	0.011525	0.000596343	0.083075	0.0020093	0.0149	0.00111206	0.0509833
GlcADG_36:5 ([M+NH4]+)	0.0453	0.00288155	0.009325	0.000873093	0.08205	0.00298454	0.0138	0.000609645	0.00333333	0.000793585	0.0021	0.000509902	0.00708167	0.00154006	0.00386667	0.00101281	0.05525	0.00305027	0.023975	0.00287819	0.0716	0.0052762	0.0107	0.000817517	0.0373167	0.00225232	0.00501667	0.000868492	0.04135	0.00333824	0.0132	0.00160271	0.045525	0.00134498	0.007625	0.000906803	0.0625	0.00528504	0.009275	0.00122568	0.02935	0.00244626	0.0068	0.000294392	0.047875	0.00330009	0.00975	0.0008026	0.0291333
GlcADG_36:6 ([M+NH4]+)	0.008975	0.000698063	0.0028	0.000424264	0.01575	0.000974252	0.004625	0.000103078	0.000333333	8.02773e-05	0.000316667	0.000210423	0.0008675	0.000473052	0.0008	0.000316228	0.012925	0.00146138	0.005375	0.00035678	0.0141	0.00184707	0.0034	0.000616441	0.00615	0.000541449	0.00143333	0.000192642	0.00661667	0.00164609	0.0036	0.000572713	0.0107	0.000496655	0.002	0.000310913	0.013475	0.00179415	0.00285	0.000655108	0.00685	0.000772981	0.00205	0.000217945	0.010425	0.00209538	0.002525	0.00042106	0.00621667
lysoPC_16:0 ([M+H]+)	0.032125	0.00216039	0.04265	0.00392269	0.039825	0.00869026	0.059325	0.0041254	0.0289333	0.00354238	0.05505	0.0121861	0.0461392	0.0204341	0.04695	0.00565825	0.105525	0.0118942	0.1454	0.0306856	0.044625	0.00719611	0.0719	0.0100489	0.0840333	0.00488799	0.0739333	0.00510057	0.068	0.00908805	0.0929333	0.00817585	0.0687	0.00723625	0.039375	0.00797542	0.04965	0.00927546	0.076275	0.0220722	0.033125	0.00265467	0.04465	0.00483261	0.041075	0.00934187	0.054775	0.00925044	0.134667
MGDG_34:1 ([M+NH4]+)	0.06125	0.00146884	0.039225	0.00336486	0.060525	0.00676417	0.0204	0.00330076	0.0829833	0.0052822	0.0326333	0.00232503	0.0739208	0.00650274	0.0386667	0.00373217	0.124475	0.00887725	0.06635	0.0116931	0.0371	0.00464238	0.021925	0.00140201	0.1597	0.00832246	0.0624	0.0035059	0.097	0.00628925	0.0492833	0.00550402	0.056125	0.00772673	0.025	0.00412209	0.042425	0.00386402	0.02405	0.00389284	0.05515	0.00381018	0.02055	0.000865544	0.04915	0.00835609	0.021775	0.00117571	0.152883
MGDG_34:2 ([M+NH4]+)	0.258275	0.0254585	0.10835	0.00401051	0.3512	0.0218547	0.033825	0.0063848	0.13505	0.00964108	0.0516333	0.00653364	0.154879	0.0290601	0.0939	0.00679966	0.3291	0.0486837	0.1547	0.0232763	0.17325	0.0222689	0.0574	0.0193088	0.44045	0.0351068	0.0864833	0.0044656	0.410283	0.0267574	0.107933	0.0119234	0.212825	0.020815	0.056825	0.00512419	0.235475	0.0173261	0.0451	0.00821959	0.195925	0.0118609	0.049175	0.00387156	0.2472	0.0277639	0.049775	0.00160436	0.3672
MGDG_34:3 ([M+NH4]+)	0.3382	0.0287526	0.1252	0.00524357	0.524975	0.0322135	0.076375	0.0109185	0.1458	0.00985288	0.0955833	0.012044	0.192459	0.0332957	0.216967	0.0188024	0.459625	0.0379234	0.249675	0.017489	0.2586	0.0264258	0.093975	0.00505872	0.395117	0.0140526	0.1464	0.00522896	0.39885	0.0272562	0.186817	0.0151772	0.303275	0.0282913	0.118675	0.0154136	0.389875	0.0296208	0.105425	0.0173662	0.2922	0.0129904	0.08545	0.00346639	0.3666	0.0397063	0.16725	0.0145089	0.357817
MGDG_34:4 ([M+NH4]+)	0.001675	0.000217466	0.0012	0.00066458	0.003075	0.000335099	0.002675	0.00199055	6.66667e-05	4.21637e-05	0	0	0.000173333	0.000252982	0.00993333	0.00253859	0.003025	0.000488834	0.004275	0.00152227	0.00045	0.000272336	0.000475	0.000256174	0.0006	0.000318329	0.00138333	0.000490181	0.000766667	0.000299629	0.0193167	0.00503649	0.00075	0.000259808	0.000975	0.00042106	0.001925	0.000137689	0.013225	0.00476137	0.000425	0.000425	0	0	0.0016	0.000558271	0.03805	0.00625466	0.000866667
MGDG_34:5 ([M+NH4]+)	0	0	0	0	0.0003	0.000147196	0.001025	0.001025	1.66667e-05	1.66667e-05	0	0	5.83333e-06	0	0.00538333	0.00140176	0	0	0.0003	0.0003	0	0	0	0	0	0	0	0	5e-05	3.41565e-05	0.0121833	0.0031782	0	0	0	0	0	0	0.01015	0.00412119	0	0	0	0	0	0	0.020775	0.00526725	0
MGDG_34:6 ([M+NH4]+)	0.00035	9.57427e-05	0.000575	0.000131498	0.00025	0.000189297	0.000675	0.000549811	0	0	8.33333e-05	6.54047e-05	0.000484167	0.00145749	0.00988333	0.00907092	0.0003	0.000108012	0.0001	0.0001	5e-05	5e-05	0	0	0.0016	0.00154078	0.00141667	0.000561793	8.33333e-05	6.54047e-05	0.0240167	0.0111949	0.000225	0.000131498	0.000275	0.000170171	0.000425	0.000154785	0.014225	0.0141252	0.005175	0.00225143	0.000125	0.000125	0.000525	0.000179699	0.103875	0.0245935	8.33333e-05
MGDG_36:4 ([M+NH4]+)	0.268225	0.0175554	0.08575	0.00776493	0.5708	0.0393134	0.0454	0.00782304	0.0620833	0.00706066	0.0463167	0.00589584	0.117485	0.0263045	0.0950333	0.0127723	0.390025	0.0445061	0.238075	0.0186459	0.27495	0.0509498	0.0889	0.0075645	0.305317	0.0192499	0.126267	0.00582968	0.416583	0.0248853	0.113617	0.00751875	0.19375	0.0109158	0.067075	0.00845541	0.3597	0.0244483	0.06315	0.00655547	0.17635	0.00803871	0.0564	0.00260736	0.353825	0.0220742	0.063225	0.00597988	0.24385
MGDG_36:5 ([M+NH4]+)	0.059125	0.00423623	0.04485	0.00361951	0.14885	0.0118711	0.02085	0.00420823	0.00476667	0.00108095	0.00763333	0.00137977	0.016365	0.0047317	0.0211833	0.00404783	0.16625	0.0258674	0.15515	0.0185562	0.0784	0.0166296	0.0298	0.00339141	0.0970667	0.00902015	0.0549833	0.0044107	0.0941	0.00836369	0.0556333	0.0069864	0.059625	0.00211241	0.037875	0.00458046	0.103025	0.00684475	0.041925	0.00479798	0.044675	0.00308582	0.027525	0.00289522	0.090675	0.00154239	0.0402	0.00577018	0.0847333
MGDG_36:6 ([M+NH4]+)	0.09655	0.00846094	0.340675	0.0310658	0.1898	0.0121432	0.21115	0.0288222	0.0154333	0.00331035	0.07	0.0101711	0.0459017	0.00491329	0.111017	0.0187339	0.58555	0.0883736	1.012	0.0919496	0.122925	0.024786	0.223	0.0265876	0.216267	0.017635	0.38605	0.0256612	0.1534	0.0166571	0.393117	0.0459172	0.0924	0.00426673	0.289525	0.0470834	0.14815	0.00965104	0.2521	0.024462	0.10015	0.0109277	0.213	0.00637835	0.137725	0.00296349	0.252075	0.0263832	0.23045
PC_20:0 (Int. Std.) ([M+H]+)	1	0	1	0	1	0	1	0	1	0	1	0	1	0	1	0	1	0	1	0	1	0	1	0	1	0	1	0	1	0	1	0	1	0	1	0	1	0	1	0	1	0	1	0	1	0	1	0	1
PC_34:1 ([M+H]+)	0.062475	0.00944231	0.277875	0.0147185	0.03905	0.00411633	0.618425	0.0306972	0.0401833	0.00463777	0.0929	0.00741867	0.0566692	0.00475357	0.1344	0.0202117	0.1931	0.0456246	0.2504	0.0431893	0.044725	0.0036958	0.238825	0.0257791	0.279983	0.0221743	0.5649	0.0453317	0.1122	0.0148444	0.384183	0.0299373	0.083975	0.00836375	0.162825	0.0230365	0.0557	0.00562213	0.5978	0.0973056	0.061675	0.00804626	0.21755	0.0295809	0.047525	0.00434633	0.2744	0.0403981	0.365633
PC_34:2 ([M+H]+)	0.0801	0.00566112	0.283325	0.0178885	0.0661	0.00413663	0.41075	0.0208296	0.0823667	0.0135853	0.16705	0.0165944	0.111621	0.00723083	0.1394	0.0198382	0.669925	0.107983	0.902925	0.193243	0.118125	0.00808964	0.23565	0.0200591	1.19305	0.0624911	1.56753	0.132898	0.477217	0.0574273	0.5888	0.0681968	0.112825	0.00587769	0.1511	0.0124881	0.154475	0.0168039	0.485425	0.0468407	0.107	0.0210132	0.209825	0.0157947	0.099725	0.0100902	0.211075	0.0186993	1.51452
PC_34:3 ([M+H]+)	0.027875	0.00188652	0.0925	0.00612767	0.026	0.00154973	0.148925	0.015126	0.0139	0.00344267	0.0382	0.00369179	0.023495	0.00276679	0.0316333	0.00445329	0.3304	0.0569209	0.4545	0.0902236	0.0391	0.00116762	0.073375	0.00770945	0.440283	0.0226766	0.653367	0.0636417	0.1438	0.0247201	0.21045	0.0284148	0.0465	0.00236784	0.0527	0.0047641	0.067525	0.00776706	0.165125	0.0182207	0.041625	0.00292728	0.0612	0.00309246	0.037225	0.00425527	0.07745	0.0071249	0.6425
PC_34:4 ([M+H]+)	0.001125	0.000654669	0.0016	0.000559762	0.000175	0.000175	0.01945	0.0183187	0.000266667	0.000212394	0.00015	0.00015	0.000160833	5e-05	8.33333e-05	8.33333e-05	0	0	0.001225	0.001225	0.0002	0.000122474	0.001075	0.000778219	0.00065	0.00065	0.00111667	0.000477086	0	0	0.000133333	0.000133333	0.000925	4.78714e-05	0.000825	0.000592423	0.00045	0.000193649	0.032175	0.0269526	0.000625	0.000259521	0.000375	0.000375	0.000375	0.000309233	0.050675	0.0178376	0.00105
PC_34:5 ([M+H]+)	0	0	0.002425	0.000545245	0.00015	9.57427e-05	0.0002	0.000122474	0	0	0	0	5e-06	1.66667e-05	0	0	0	0	0	0	2.5e-05	2.5e-05	0	0	1.66667e-05	1.66667e-05	0	0	8.33333e-05	5.42627e-05	0	0	0.001925	0.00056032	0.001125	0.000394493	0.000475	0.000160078	0	0	0.000675	0.00023585	0.002275	0.000784618	0.000475	0.000110868	0	0	0
PC_34:6 ([M+H]+)	0.000275	8.53913e-05	0.000275	0.000160078	0	0	0.00015	0.00015	5e-05	5e-05	0.000166667	8.02773e-05	7.58333e-05	0	0	0	0	0	0	0	0	0	2.5e-05	2.5e-05	0.000233333	7.60117e-05	0.000333333	0.000138243	3.33333e-05	3.33333e-05	0.000133333	0.000133333	7.5e-05	7.5e-05	2.5e-05	2.5e-05	0.000125	7.5e-05	0.0001	0.0001	0.000125	4.78714e-05	7.5e-05	7.5e-05	2.5e-05	2.5e-05	0.00065	0.000132288	0
PC_36:2 ([M+H]+)	0.028175	0.00979348	0.13325	0.0303409	0.0096	0.00572378	0.057875	0.00735237	0.0279667	0.00960044	0.0690833	0.00923809	0.0343025	0.00111667	0.00728333	0.00274984	0.438425	0.156884	0.3765	0.0345122	0.05505	0.0146598	0.1828	0.0438799	0.0794	0.021926	0.130217	0.013293	0.00703333	0.00380094	0.02925	0.00633476	0.081925	0.0129767	0.089925	0.0253355	0.020775	0.0149235	0.0509	0.0127108	0.02855	0.00977092	0.138025	0.0376847	0.02465	0.0039926	0.025225	0.00880808	0.0942167
PC_36:3 ([M+H]+)	0.009875	0.009875	0.06585	0.00909849	0	0	0.070475	0.00933179	0.0195	0.00734275	0.04385	0.00515718	0.0268875	0.00561138	0.00801667	0.00414169	0.2054	0.0311439	0.2476	0.0487169	0.011025	0.011025	0.048175	0.00537841	0.256683	0.0213706	0.246533	0.0257429	0.113833	0.0149455	0.120333	0.0144548	0.017325	0.010159	0.033525	0.0113685	0.047925	0.00724309	0.078175	0.0126939	0.02075	0.0123651	0.033125	0.0125998	0.0193	0.011256	0.03035	0.0101353	0.30295
PC_36:4 ([M+H]+)	0.035675	0.0039466	0.071325	0.01167	0.03695	0.00100706	0.097725	0.00926124	0.00638333	0.00168254	0.0148333	0.00202232	0.00950583	0.00147731	0.0061	0.00174222	0.126325	0.0197353	0.1556	0.0311605	0.0057	0.00329722	0.013925	0.00464962	0.122067	0.0109818	0.125817	0.0126202	0.0531	0.00780658	0.0633333	0.0089343	0.048375	0.00180341	0.049025	0.00534764	0.0838	0.0107964	0.0969	0.013006	0.053925	0.0169451	0.050125	0.00721611	0.05005	0.00420961	0.049475	0.00528005	0.1666
PC_36:5 ([M+H]+)	0.013125	0.00128412	0.026325	0.00384261	0.01665	0.00120312	0.043475	0.00428435	0.000633333	0.00028829	0.00216667	0.000564899	0.00132	0.000920024	0.00133333	0.000541397	0.0181	0.00299639	0.0259	0.00498448	0.001	9.12871e-05	0.002275	0.000170171	0.0141	0.00212901	0.0169	0.00193511	0.00493333	0.00135442	0.00846667	0.00182257	0.020575	0.00122975	0.018575	0.00271765	0.0381	0.00379561	0.03705	0.00432599	0.0206	0.00273892	0.01765	0.00166558	0.01955	0.00152014	0.0194	0.00264102	0.0240167
PC_36:6 ([M+H]+)	0.002025	0.000436606	0.00415	0.000361709	0.0017	0.000168325	0.006625	0.00103873	0.00508333	0.00253001	0.0321	0.00358004	0.0141992	0.000962895	0.0153667	0.00270033	0.06155	0.0156802	0.084575	0.00973759	0.007025	0.0028185	0.03735	0.00482018	0.05425	0.00646564	0.124083	0.0093051	0.0116	0.00198007	0.0714	0.00425558	0.003325	0.000344903	0.003775	0.000379418	0.00475	0.000411299	0.0055	0.000752773	0.0065	0.00145659	0.003725	0.000259406	0.00265	0.000262996	0.00295	0.000119024	0.0615667
PE_34:1 ([M+H]+)	0.004325	0.00080247	0.028075	0.00349747	0.0017	0.000433974	0.002675	0.002675	0.0976167	0.0178549	0.256967	0.0293202	0.143399	0.00935434	0.17495	0.0219342	0.6017	0.0833337	0.7994	0.112731	0.107475	0.00260876	0.33295	0.0251981	0.959317	0.0309934	1.57055	0.0563638	0.323733	0.0381301	0.857317	0.0602359	0.00515	0.000429146	0.0099	0.00133417	0.00215	0.000658913	0.0177	0.00732234	0.004375	0.00145852	0.023575	0.00313645	0.001875	0.000335099	0.011325	0.000901272	1.02103
PE_34:2 ([M+H]+)	0.0942	0.00318931	0.4401	0.0240469	0.041675	0.00401484	0.473525	0.0188796	0	0	0.0198667	0.00418001	0.00695333	0	0.0170333	0.00439095	0.1665	0.0288144	0.220225	0.0387538	0.02075	0.0120384	0.05425	0.00536182	0.23865	0.0110526	0.443383	0.0335239	0.0691833	0.0163432	0.167117	0.0172616	0.121125	0.00732375	0.222575	0.0266459	0.11755	0.0157975	0.567575	0.0477599	0.1119	0.0218721	0.347425	0.0207013	0.077225	0.00921262	0.249875	0.0224853	0.291467
PE_34:3 ([M+H]+)	0	0	0.021625	0.00212343	0	0	0.017175	0.0059867	0	0	0.0117167	0.00741118	0.00410083	0	0.000366667	0.000366667	0.139775	0.0595027	0.16605	0.0247252	0	0	0.048925	0.0208907	0.02325	0.0153129	0.0750167	0.00759348	0	0	0	0	0	0	0	0	0	0	0.029975	0.0113179	0	0	0.003	0.003	0	0	0.011775	0.00846388	0.0238833
PE_36:2 ([M+H]+)	0	0	0.031975	0.0112972	0	0	0	0	6.66667e-05	6.66667e-05	0.000533333	0.000302948	0.000245	0.000116667	0.000383333	0.00020723	0	0	0	0	0.000225	0.000225	0	0	0	0	0.00368333	0.00133452	0.000333333	0.000333333	0.00146667	0.000938675	0	0	0	0	0	0	0.003725	0.003725	0	0	0.015275	0.015275	0	0	0	0	0.000233333
PE_36:3 ([M+H]+)	0	0	0.0005	0.0005	0	0	0.00115	0.00115	0.00241667	0.00105938	0.0032	0.0014443	0.00261583	0.00053831	0.000716667	0.000716667	0.0598	0.0123407	0.080125	0.0167211	0.003875	0.00135485	0.017075	0.00665812	0.07095	0.00546807	0.0963333	0.00847532	0.0185833	0.00301711	0.0508167	0.00326388	0	0	0	0	0	0	0.000375	0.000375	0.00015	0.00015	0.0002	0.0002	0	0	0	0	0.0822833
PE_36:4 ([M+H]+)	0.008375	0.000413068	0.030525	0.00274298	0.005375	0.000627661	0.055375	0.00439571	0.000116667	0.000116667	0.000383333	0.000268845	0.000185	3.33333e-05	0.000416667	0.000397003	0.00845	0.00845	0.011425	0.011425	0	0	0	0	0.000283333	0.000183333	0.0119333	0.00737571	8.33333e-05	8.33333e-05	0	0	0.010325	0.00349699	0.025475	0.00253915	0.0097	0.00133104	0.045575	0.00267126	0.013875	0.00105938	0.01585	0.00645813	0.00795	0.00101366	0.016725	0.00419968	0.0118667
PE_36:6 ([M+H]+)	7.5e-05	4.78714e-05	0.000225	0.000131498	0.0001	4.08248e-05	0.000475	0.000131498	0.0001	5.16398e-05	1.66667e-05	1.66667e-05	0.000100833	0.0002	0.000216667	0.000127584	0.0013	0.000606905	0.002825	0.000698063	5e-05	5e-05	0.000175	0.000103078	0.00135	0.000435699	0.0018	0.000429729	0.000366667	9.54521e-05	0.000533333	0.000270391	0.000175	8.53913e-05	0.000175	8.53913e-05	0.000175	6.29153e-05	0.0002	0.000108012	0.00035	8.66025e-05	0	0	0.0001	7.07107e-05	0	0	0.000816667
PG_34:1 ([M+NH4]+)	0.000525	0.000225	0.00495	0.00175902	0.000175	7.5e-05	0.002925	0.00200557	0.000383333	0.000280971	0.00191667	0.000769596	0.000825	4.94413e-05	0.00516667	0.00206667	0.002725	0.002725	0.002575	0.002575	0.000325	0.000292617	0.00215	0.000876071	0.00383333	0.00130503	0.0160167	0.00136392	0.000816667	0.000384202	0.00568333	0.00264908	0.0002	0.0002	0.001	0.000416333	0.000425	0.000143614	0.00405	0.00157612	7.5e-05	7.5e-05	0.000875	0.000875	0.00015	6.45497e-05	0.003875	0.00246758	0.00818333
PG_34:2 ([M+NH4]+)	0	0	0	0	0.000725	0.000286865	0	0	0.000783333	0.000286841	0.00241667	0.00043391	0.001415	0.000245515	0.00368333	0.000777353	0.026425	0.00421671	0.030125	0.00700195	0.00195	0.000239792	0.004975	0.000937528	0.0304833	0.00178464	0.0453167	0.00247392	0.00615	0.00109049	0.0207167	0.0019151	0	0	0	0	0	0	0	0	0	0	0	0	0	0	0	0	0.0361667
PG_34:3 ([M+NH4]+)	0.000925	0.000143614	0.0042	0.000567157	0.000475	0.000160078	0.0057	0.0010083	0.000266667	0.000131413	0.000933333	0.000601276	0.00042	0	0.0035	0.00169479	0.002175	0.002175	0.00905	0.00648286	0	0	0.0032	0.000587367	0.00556667	0.00267054	0.0229833	0.00517767	0.00166667	0.000700317	0.0058	0.00253344	0.001175	0.0002136	0.00165	0.000155456	0.0006	0.000367423	0.004475	0.000601907	0.00085	6.45497e-05	0.001475	0.000377216	0.000825	0.000228674	0.0008	0.000371932	0.00411667
PG_34:4 ([M+NH4]+)	0	0	0.0002	0.000168325	0.00025	0.000144338	0.001	0.000731437	0.00035	0.000133542	0.0015	0.00064756	0.0007375	0.000206559	0.00215	0.000579511	0	0	5e-05	5e-05	7.5e-05	4.78714e-05	0	0	0.000283333	0.000283333	0.00045	0.00021095	0.000183333	9.80363e-05	0.00283333	0.00135515	0	0	0.0002	0.0002	0	0	0.00055	0.00055	0.000225	0.000225	0.00075	0.000462781	0.0001	0.0001	0	0	0.000116667
PI_34:2 ([M+NH4]+)	0.00595	0.000606218	0.03085	0.00315845	0.000575	0.000575	0.04725	0.00495017	0.00206667	0.000665165	0.00793333	0.0014957	0.00391	0.000402216	0.00388333	0.0012978	0.053475	0.00799858	0.097	0.0161638	0.00285	0.00111243	0.01825	0.00327478	0.0404833	0.00350879	0.07875	0.00434486	0.00913333	0.00168714	0.0600333	0.00555528	0.00815	0.000942956	0.01755	0.00167755	0.00535	0.000922406	0.034575	0.00211793	0.004925	0.000432772	0.015725	0.000782491	0.00305	0.0015174	0.02095	0.0026155	0.0463167
PI_34:3 ([M+NH4]+)	0.003425	0.000636887	0.01785	0.00204226	0.0013	0.000254951	0.0351	0.00385876	0.001	0.000269568	0.00376667	0.000444722	0.00196333	0.000240023	0.00296667	0.000454362	0.0434	0.004745	0.0759	0.012155	0.00345	0.000225462	0.013375	0.00242294	0.02095	0.00212238	0.0463	0.00361829	0.0058	0.00120748	0.0448667	0.00567037	0.0059	0.000637704	0.011025	0.000959492	0.0039	0.000723418	0.020375	0.00234676	0.00305	0.000239792	0.0093	0.000402078	0.0025	0.00121861	0.01495	0.00232433	0.0283833
Polyisoprenoid_decaprenol ([M+NH4]+)	2.5e-05	2.5e-05	7.5e-05	7.5e-05	0.00015	6.45497e-05	0.0002	8.16497e-05	1.66667e-05	1.66667e-05	3.33333e-05	3.33333e-05	3.25e-05	3.41565e-05	0.000116667	5.42627e-05	2.5e-05	2.5e-05	0.00015	0.00015	5e-05	5e-05	5e-05	5e-05	5e-05	3.41565e-05	0	0	0	0	3.33333e-05	3.33333e-05	0.000125	7.5e-05	7.5e-05	7.5e-05	2.5e-05	2.5e-05	0.000125	7.5e-05	0	0	0	0	0.000125	0.000125	0.0001	4.08248e-05	6.66667e-05
Polyisoprenoid_undecaprenol* ([M+NH4]+)	0.000125	9.46485e-05	0	0	2.5e-05	2.5e-05	2.5e-05	2.5e-05	0	0	0	0	5e-06	1.66667e-05	1.66667e-05	1.66667e-05	0	0	2.5e-05	2.5e-05	2.5e-05	2.5e-05	0	0	0	0	1.66667e-05	1.66667e-05	0	0	0	0	0	0	0	0	2.5e-05	2.5e-05	2.5e-05	2.5e-05	0	0	0	0	0	0	0.0001	5.7735e-05	0
Prenylquinone_plastochromanol-8 (PC-8) ([M+NH4]+)	0	0	0.000425	0.000306526	0	0	0.000325	0.000188746	0	0	0	0	0	0	0	0	7.5e-05	7.5e-05	0.0002	0.0002	0	0	0	0	0	0	0.000166667	9.88826e-05	0	0	8.33333e-05	8.33333e-05	0	0	0.0002	0.00011547	0	0	0.0004	0.0004	0	0	0.0001	0.0001	0	0	5e-05	2.88675e-05	0
Prenylquinone_plastoquinone-9 (PQ9) ([M+NH4]+)	0	0	0.0086	0.0086	0	0	0.0285	0.00969209	0.00426667	0.000383551	0.00876667	0.00168081	0.00612667	0.00115511	0.00266667	0.00266667	0.0298	0.0101676	0.04185	0.014023	0.025225	0.00878373	0.031275	0.0104849	0.00475	0.00234105	0	0	0	0	0.0188167	0.00706005	0.015075	0.00513345	0.006075	0.006075	0.014325	0.00480007	0.047775	0.00906508	0	0	0.010225	0.00603329	0.005525	0.005525	0.046075	0.0035666	0.00365
Prenylquinone_ubiquinol (chromanol-like isomer of PQ9H2) ([M+NH4]+)	0.000425	0.000149304	0	0	0.000125	0.000125	0.001225	0.000426956	1.66667e-05	1.66667e-05	6.66667e-05	2.10819e-05	3.41667e-05	1.66667e-05	0.000183333	6.54047e-05	0	0	0.000425	0.000265754	0.000125	7.5e-05	0	0	8.33333e-05	4.01386e-05	3.33333e-05	2.10819e-05	1.66667e-05	1.66667e-05	8.33333e-05	5.42627e-05	0.000575	0.000209662	0.000325	0.000292617	0.000125	0.000125	0.0017	7.07107e-05	0.0003	0.000177951	0.00065	0.000232737	0.000125	0.000125	0.002125	0.000265754	0
Prenylquinone_ubiquinone* (CoQ9) ([M+NH4]+)	0.18645	0.00989381	0.1839	0.0028656	0.2565	0.0133987	0.2872	0.0236052	0.0501833	0.00438615	0.08965	0.010098	0.0811717	0.00484153	0.160883	0.0230447	0.357375	0.0159355	0.423525	0.0429051	0.3234	0.0207983	0.318875	0.00584072	0.186867	0.012969	0.172717	0.0100202	0.16815	0.00971078	0.277517	0.0283093	0.2646	0.0129969	0.2414	0.0312218	0.238175	0.0113353	0.281	0.0227047	0.220825	0.0110384	0.20635	0.00367208	0.23605	0.00279777	0.305525	0.00953392	0.1523
SG_campesteryl glucoside* ([M+NH4]+)	0.1222	0.00351449	0.118025	0.00683586	0.1393	0.00438596	0.09265	0.0079522	0.0928833	0.00207065	0.0979667	0.00290857	0.0958425	0.00163736	0.0932833	0.00512994	0.105725	0.00362661	0.1187	0.00615183	0.081175	0.00522851	0.088425	0.00598336	0.0982667	0.00181873	0.095	0.004002	0.104583	0.00229527	0.10075	0.00310202	0.0971	0.00554872	0.107975	0.00709558	0.113725	0.00292015	0.10315	0.00252372	0.11205	0.00647566	0.12255	0.000517204	0.12775	0.00788823	0.108425	0.00697691	0.100833
SG_sitosteryl glucoside* ([M+NH4]+)	0.06535	0.0040834	0.076325	0.00369061	0.088425	0.0080749	0.071875	0.00676429	0.0740833	0.00195949	0.0967167	0.00776846	0.07991	0.0024686	0.0816333	0.00617488	0.096225	0.00325381	0.130075	0.00980318	0.070475	0.00510643	0.08655	0.00723677	0.0674	0.00251608	0.0765333	0.00430315	0.0730833	0.00338767	0.0856167	0.00353538	0.050075	0.00373706	0.078375	0.00811566	0.056725	0.00370931	0.076025	0.00396513	0.068325	0.00557186	0.0834	0.00236044	0.07445	0.00578136	0.074825	0.00527184	0.07605
SQDG_34:0 ([M+NH4]+)	0.00445	0.000366288	0.001175	0.000404918	0.007675	0.000205649	0.002225	0.000442295	0.00273333	0.000625389	0.0037	0.00132035	0.00373167	0.000520043	0.0121667	0.0035484	0.0014	0.000420317	0.0013	0.000141421	0.00395	0.00126919	0.000575	0.000347311	0.00291667	0.000455644	0.0004	0.000191485	0.00683333	0.000590292	0.00983333	0.00257742	0.003975	0.000370529	0.00165	6.45497e-05	0.005025	0.000193111	0.0026	0.000302765	0.0029	0.000204124	0.0037	0.000935414	0.0063	0.000552268	0.02005	0.00336365	0.00175
SQDG_34:1 ([M+NH4]+)	0.002375	0.000480234	0	0	0.003575	0.000406971	0.00315	0.00315	0.00131667	0.000448268	0.000483333	0.000483333	0.000925	0.000623119	0.0171	0.0117612	0.002975	0.000460751	0.0003	0.000267706	0.001025	0.000594944	0.00045	0.000386221	0.00225	0.000571402	0.00045	0.000344238	0.00261667	0.000857678	0.00138333	0.00138333	0.0024	0.000168325	0.0004	0.0004	0.003075	0.000518612	0.015775	0.00763013	0.001825	0.000170171	0.001525	0.000677465	0.00325	0.000155456	0.025675	0.00646354	0.00145
SQDG_34:2 ([M+NH4]+)	0.01665	0.00131308	0	0	0.025025	0.00145337	0	0	0.0058	0.000560357	0.0018	0.000963674	0.00704	0.00211581	0.01925	0.00383212	0.014275	0.00333126	0.004575	0.00182546	0.02405	0.00352479	0.00325	0.00120381	0.0220667	0.00277172	0.000933333	0.000680523	0.032	0.00258263	0.0148333	0.00446846	0.01415	0.00138474	0	0	0.0185	0.000463681	0.022375	0.00476417	0.0101	0.000685565	0	0	0.019	0.00113725	0.022575	0.00298395	0.0191333
SQDG_34:3 ([M+NH4]+)	0.024825	0.0026094	0.013525	0.00343083	0.03785	0.00194658	0.01645	0.00638755	0.0126167	0.00148916	0.0104667	0.00333073	0.0154142	0.00131726	0.0280167	0.00256767	0.0521	0.00465385	0.014	0.00398978	0.050075	0.0036098	0.009025	0.00117074	0.0409	0.00408305	0.00878333	0.00237899	0.0418	0.00329606	0.0336833	0.00351088	0.0229	0.00169017	0.00945	0.000858778	0.03175	0.00173901	0.0277	0.00701344	0.0197	0.00184526	0.01035	0.00211286	0.029175	0.000604669	0.047425	0.00876531	0.0428
SQDG_36:4 ([M+NH4]+)	0.00435	0.000551513	0.00215	0.000691014	0.007375	0.000648556	0.002	0.000141421	0.0007	0.00023094	0.000433333	0.000117379	0.00100667	0.000133333	0.000666667	0.000149815	0.005125	0.00174803	0.00225	0.00115072	0.00555	0.00206135	0.00125	0.00015	0.0028	0.000972625	0.00143333	0.000313759	0.00541667	0.000685768	0.0018	9.30949e-05	0.00385	0.000330404	0.00125	0.000125831	0.005275	0.000372771	0.002025	0.000311916	0.002875	0.000209662	0.00105	9.57427e-05	0.005175	0.000347311	0.001075	0.000149304	0.0038
SQDG_36:5 ([M+NH4]+)	0.006775	0.000615596	0.00255	0.000560506	0.007675	0.000390246	0.002	0.000227303	0.00106667	0.000315876	0.00065	0.000217179	0.00163083	0.000269155	0.0013	0.000324551	0.016975	0.000978413	0.004925	0.000843974	0.01465	0.00118638	0.003025	0.000332603	0.01005	0.000660177	0.00301667	0.000561793	0.0081	0.00111206	0.00318333	0.000449753	0.00605	0.000184842	0.002225	0.000319831	0.008	0.000863134	0.002625	0.000349702	0.00515	0.000525198	0.001275	0.000319831	0.006125	0.0002529	0.001725	0.000262599	0.00978333
SQDG_36:6 ([M+NH4]+)	0.00225	0.000340343	0.002	0.000914695	0.003025	0.000217466	0.001325	0.000228674	0.000783333	0.000246869	0.000216667	9.80363e-05	0.00053	9.30949e-05	0.000333333	0.000152023	0.00585	0.000764308	0.002125	0.000676233	0.00285	0.000320156	0.000875	0.000225	0.00181667	0.00042772	0.00106667	0.00013581	0.00125	0.000305232	0.000966667	0.000149815	0.00215	0.000202073	0.00095	0.000184842	0.002925	0.000359108	0.00145	0.000184842	0.00215	0.000184842	0.000775	0.000278014	0.00255	0.000210159	0.001275	0.0002529	0.00276667
TAG_48:0 ([M+NH4]+)	0.0061	0.00206277	0.006025	0.00202088	0.01035	0.00377149	0.002525	0.002525	0.00361667	0.00135755	0.00481667	0.00168531	0.00464167	0.00246017	0	0	0	0	0	0	0	0	0.00155	0.00155	0.0014	0.000938083	0.00138333	0.00138333	0.00135	0.00135	0.00441667	0.00154971	0.0093	0.000798958	0.006075	0.00205076	0.0056	0.00191703	0.007575	0.000823989	0.01	0.00123356	0.008275	0.000209662	0.009175	0.00309095	0.01005	0.00131688	0.00418333
TAG_48:2 ([M+NH4]+)	0.00925	0.00310658	0	0	0.015175	0.00160176	0	0	0.00465	0.0016976	0.0057	0.00373435	0.0065225	0.00239731	0.00595	0.00133235	0.028975	0.00284411	0.002725	0.002725	0.0264	0.00156098	0.00085	0.000497494	0.0132833	0.00214467	0.00355	0.00118793	0.0154333	0.00119545	0.00386667	0.00131445	0.01115	0.000767572	0.0034	0.00196469	0.01165	0.000352373	0.00545	0.00184233	0.0131	0.00327134	0.003975	0.00239178	0.01725	0.00213288	0.009425	0.00111234	0.00603333
TAG_48:3 ([M+NH4]+)	0.005975	0.000510514	0.001725	0.00100613	0.00915	0.000800521	0.004925	0.00120856	0.00141667	0.000364615	0.00183333	0.000982061	0.0022725	0.00160632	0.00228333	0.00041906	0.020925	0.00151733	0.008125	0.00303463	0.017075	0.000831039	0.005125	0.00190236	0.00446667	0.00148092	0.00125	0.000791518	0.00555	0.00113336	0.00278333	0.000623654	0.005675	0.00030104	0.002925	0.000228674	0.0072	0.000273861	0.003875	0.000592136	0.0052	0.000479583	0.00255	0.000352373	0.007575	0.000769605	0.003875	0.000309233	0.00286667
TAG_48:4 ([M+NH4]+)	0.00115	2.88675e-05	0.00055	0.000246644	0.001175	8.53913e-05	0.0008	0.000644205	3.33333e-05	2.10819e-05	0.000116667	7.49074e-05	8.25e-05	6.32456e-05	8.33333e-05	6.54047e-05	0.0013	0.000751665	0.00115	0.000490748	0.000275	0.000275	0.0003	0.0003	0.0002	0.000126491	0.000516667	0.000183333	0.000616667	0.000230097	0.000216667	0.000104616	0.001025	0.000143614	0.000475	0.000205649	0.001225	0.000289756	0.00055	0.00025	0.000625	0.000375	0.000575	0.000217466	0.00105	0.000225462	0.000475	0.000170171	0.000716667
TAG_50:1 ([M+NH4]+)	0.02165	0.00146202	0.020325	0.00694807	0.05205	0.0125364	0.0239	0.00877515	0.0718	0.0187389	0.31955	0.173302	0.154663	0.0120598	0.168983	0.0258088	0.0728	0.0130942	0.0551	0.0041499	0.11985	0.0226987	0.256275	0.0758807	0.05275	0.0248398	0.02675	0.00824365	0.0555667	0.00762556	0.0618167	0.00916535	0.03315	0.00327681	0.04685	0.00937572	0.025675	0.00375086	0.03165	0.0055494	0.106625	0.0564448	0.114575	0.0739349	0.086075	0.0191984	0.0748	0.0252661	0.0765667
TAG_50:2 ([M+NH4]+)	0.124275	0.00729673	0.082975	0.00452039	0.256125	0.0203153	0.1145	0.016169	0.10385	0.0154742	0.207667	0.0841926	0.157116	0.012141	0.170483	0.0108215	0.283325	0.0311486	0.1626	0.0227247	0.30195	0.00593022	0.233425	0.0273061	0.205517	0.0170226	0.0996	0.00992797	0.22005	0.0153964	0.170667	0.0161374	0.1667	0.0111824	0.096775	0.00591529	0.183275	0.0152962	0.120825	0.0116376	0.207975	0.0712925	0.116825	0.0340285	0.225125	0.0206185	0.1458	0.0258113	0.193317
TAG_50:4 ([M+NH4]+)	0	0	0	0	0	0	0	0	0.00176667	0.000518116	0.00556667	0.00284578	0.00260167	0.000116667	0.00065	0.00065	0.0095	0.0095	0.00285	0.00285	0	0	0	0	0.00231667	0.00146797	0.00035	0.00035	0	0	0	0	0.002175	0.002175	0.002125	0.0012996	0	0	0	0	0.00815	0.00243807	0.003425	0.00154293	0	0	0.001925	0.001925	0
TAG_50:5 ([M+NH4]+)	0.006325	0.000539096	0.0023	0.000899074	0.0115	0.000959166	0.00555	0.00104283	0.000116667	8.33333e-05	0.0016	0.000548938	0.00116583	0.000590715	0.00118333	0.000548584	0.023025	0.00206937	0.011025	0.00192457	0.02095	0.00261072	0.00735	0.00122372	0.0025	0.000596657	0.0016	0.000380351	0.00216667	0.000814316	0.00153333	0.000351821	0.008425	0.000417083	0.00295	0.000295804	0.0102	0.000882232	0.00565	0.000757738	0.005075	0.000572094	0.002425	0.000246221	0.009525	0.0011898	0.0039	0.000703562	0.00215
TAG_50:6 ([M+NH4]+)	0.002025	0.000193111	0.000825	0.000476751	0.003975	9.46485e-05	0.0019	0.000241523	5e-05	3.41565e-05	0.000166667	0.000108525	0.000105833	8.16497e-05	0.000216667	0.000124944	0.009575	0.000934857	0.001425	0.001425	0.003725	0.0021515	0.00245	0.000557524	0.000316667	0.000219722	0.000466667	0.0001542	0.00015	0.000131022	0.00055	0.000270493	0.002775	0.000390246	0.00095	0.000170783	0.003025	0.000458939	0.0019	0.000195789	0.00135	0.00025	0.0007	0.000158114	0.0028	0.000470815	0.0013	0.000389444	0.00035
TAG_52:1 ([M+NH4]+)	0.002925	0.00171628	0	0	0.0108	0.00529355	0	0	0.0407	0.0168068	0.241133	0.138096	0.106347	0.0104323	0.12625	0.0252804	0.014325	0.00765641	0.021725	0.00217193	0.042275	0.0129421	0.20475	0.0699224	0.0196	0.011639	0.00895	0.00340135	0.02535	0.00949999	0.0262667	0.0116365	0.0131	0.00176068	0.029275	0.0103025	0.008225	0.0020151	0.0119	0.00407124	0.071275	0.0408516	0.119625	0.0961546	0.053625	0.0185633	0.034075	0.0130002	0.0447833
TAG_52:2 ([M+NH4]+)	0	0	0.008625	0.00511377	0.07205	0.0346593	0	0	0.0714833	0.0298399	0.48955	0.288548	0.205497	0.0198575	0.214967	0.0399637	0.047025	0.0188395	0.038675	0.00373126	0.099125	0.0269944	0.231225	0.083399	0.0383833	0.0296971	0.0181	0.00692378	0.0455	0.0129675	0.0392167	0.0122993	0.02415	0.0086138	0.040025	0.0138827	0.038975	0.038975	0.01975	0.01337	0.0891	0.0521057	0.122975	0.0820947	0.089675	0.0211191	0.051975	0.0195509	0.0804667
TAG_52:3 ([M+NH4]+)	0.049	0.00332916	0.0405	0.00385768	0.124525	0.0219117	0.051575	0.0110227	0.06535	0.0225103	0.3363	0.178211	0.158573	0.0123297	0.1523	0.0187216	0.1509	0.01462	0.081075	0.0111875	0.176275	0.0230224	0.2141	0.0469761	0.0878	0.0225701	0.0449667	0.00704768	0.0828667	0.00832701	0.0632833	0.00699273	0.068375	0.00960298	0.060875	0.0112808	0.0743	0.0108911	0.05985	0.00723262	0.117425	0.062005	0.1016	0.0534804	0.121425	0.0161388	0.0743	0.0179153	0.1095
TAG_52:4 ([M+NH4]+)	0.227325	0.0145249	0.14905	0.0114643	0.498275	0.0446051	0.237475	0.0430112	0.0621667	0.0142829	0.231183	0.0941391	0.147583	0.0193252	0.217183	0.0125419	0.682325	0.0469831	0.446275	0.0816956	0.62245	0.0261302	0.427775	0.0219607	0.303233	0.0193119	0.173433	0.0154817	0.2659	0.0246086	0.20945	0.0197166	0.33965	0.0259491	0.187275	0.00935427	0.3684	0.0312566	0.297275	0.0186158	0.242575	0.040822	0.1639	0.0264232	0.362425	0.0311185	0.22715	0.0281463	0.277267
TAG_52:5 ([M+NH4]+)	0.28055	0.0215082	0.182675	0.0149962	0.6349	0.0465491	0.34235	0.0545504	0.0294667	0.00484463	0.103617	0.0274966	0.0922092	0.0206716	0.176967	0.00840213	1.04592	0.0641586	0.710875	0.128643	0.8872	0.0694998	0.492425	0.0490256	0.361033	0.0167104	0.22395	0.0218868	0.309033	0.0305124	0.267317	0.0323594	0.441725	0.022544	0.217425	0.0176849	0.517975	0.0558243	0.389	0.0380991	0.250325	0.0129428	0.160975	0.0114838	0.431725	0.0444279	0.28205	0.0398069	0.321617
TAG_54:1 ([M+NH4]+)	0.001125	0.00064984	0	0	0	0	0	0	0.00651667	0.00427024	0.0581333	0.036335	0.0242125	0.00286803	0.0334667	0.00761672	0.00275	0.00160078	0.0034	0.00126951	0.006025	0.00388724	0.061025	0.0250987	0.0033	0.00283208	0.00171667	0.000663534	0.00646667	0.00368308	0.00766667	0.00275072	0.00395	0.000651281	0.008125	0.00325125	0.00285	0.000494132	0.004075	0.00130216	0.019	0.00936082	0.039425	0.0333233	0.01375	0.00377238	0.0079	0.003532	0.014
TAG_54:2 ([M+NH4]+)	0	0	0	0	0.018025	0.0104092	0	0	0.0208833	0.0133286	0.189467	0.127355	0.0768125	0.00692516	0.0934	0.020059	0	0	0	0	0.01875	0.0108364	0.1168	0.0470038	0.006	0.006	0	0	0.0066	0.00632413	0.0095	0.00639661	0.001675	0.001675	0	0	0	0	0	0	0.018025	0.018025	0.057675	0.0535617	0.0171	0.010172	0	0	0.02375
TAG_54:3 ([M+NH4]+)	0.0099	0.000764853	0.005025	0.0017466	0	0	0.00845	0.000942956	0.0213667	0.0119519	0.189033	0.123719	0.07818	0.00710644	0.0701	0.0126653	0.0134	0.0125778	0.00505	0.00505	0.028825	0.0168018	0.0998	0.0369754	0.00773333	0.00738575	0.00373333	0.00285031	0.0129667	0.00700379	0.0117833	0.00687389	0.013975	0.00149409	0.02065	0.00524873	0.012625	0.00974683	0.00805	0.00352905	0.035525	0.0205985	0.043525	0.0309297	0.04005	0.00691683	0.0147	0.00885504	0.02895
TAG_54:4 ([M+NH4]+)	0.0155	0.00132791	0.003875	0.0022706	0.043875	0.00275753	0.012325	0.00162141	0.00811667	0.00811667	0.0984833	0.0586876	0.04154	0.00223234	0.0265833	0.00862587	0.0391	0.00510441	0.025825	0.00298953	0.052475	0.003325	0.065075	0.0170018	0.0190167	0.00547597	0.00685	0.00266905	0.0210167	0.00254577	0.00536667	0.00266392	0.02345	0.00318891	0.00295	0.00295	0.027525	0.00387973	0.00615	0.00355657	0.02535	0.015903	0.018125	0.0156638	0.027475	0.00977884	0.003225	0.003225	0.0158
TAG_54:5 ([M+NH4]+)	0.03875	0.00334328	0.032425	0.00484792	0.057575	0.00536879	0.04255	0.00869564	0.0151167	0.00751875	0.0805333	0.0385573	0.0387525	0.00455444	0.0489167	0.00498781	0.105725	0.00930057	0.0619	0.0115874	0.10925	0.0102934	0.1196	0.0165947	0.0318333	0.00560242	0.0222	0.00204727	0.03285	0.00292629	0.02865	0.00337478	0.0599	0.00604662	0.04125	0.00659425	0.0429	0.00443246	0.05155	0.0057458	0.044775	0.0218006	0.02535	0.0162155	0.062625	0.00637879	0.044675	0.00537004	0.0411833
TAG_54:6 ([M+NH4]+)	0.1581	0.0110457	0.109325	0.012709	0.271325	0.0203801	0.175725	0.0287832	0.02365	0.00593233	0.0681167	0.0187741	0.0524133	0.00606238	0.0912	0.00913896	0.488575	0.0301153	0.343975	0.0612295	0.46035	0.0279095	0.28885	0.0144783	0.116867	0.00903344	0.0814833	0.00435495	0.118083	0.00902978	0.11835	0.0139611	0.2969	0.0197519	0.138725	0.00776288	0.252125	0.0198829	0.218525	0.0107435	0.169575	0.0183817	0.09705	0.00758469	0.2504	0.0188815	0.16045	0.0212139	0.0879
TAG_54:7 ([M+NH4]+)	0.2104	0.0189529	0.135125	0.0162489	0.3561	0.0251516	0.24875	0.0333096	0.0161667	0.00261734	0.0366667	0.00721164	0.0389917	0.0064612	0.0786667	0.00927727	0.694525	0.0413638	0.5278	0.0980367	0.649425	0.0412587	0.334675	0.0263125	0.12815	0.0088877	0.0966833	0.00534587	0.135533	0.0112272	0.1413	0.0203904	0.39585	0.0191365	0.162225	0.0132241	0.352525	0.0285231	0.2844	0.0251756	0.20365	0.0137731	0.106975	0.00700147	0.3076	0.0220685	0.1998	0.0307429	0.0913833
TAG_54:8 ([M+NH4]+)	0.12685	0.0125074	0.082575	0.0127997	0.205125	0.013257	0.17035	0.0182088	0.00596667	0.00141931	0.0114667	0.00295857	0.0157017	0.00385971	0.0341	0.00486566	0.49605	0.0284421	0.391825	0.0691083	0.46585	0.029115	0.210725	0.0224247	0.0718	0.00431192	0.057	0.00293542	0.0767167	0.00689905	0.0864333	0.0133138	0.23185	0.00969024	0.0878	0.00782858	0.215325	0.0209837	0.17545	0.0260941	0.111775	0.00531905	0.056475	0.00375996	0.173675	0.0178137	0.12055	0.0226562	0.0502833
TAG_54:9 ([M+NH4]+)	0.0274	0.00362514	0.02005	0.00398863	0.043425	0.0031542	0.049	0.00417173	0.000533333	0.00018915	0.00165	0.000189297	0.00227417	0.000952074	0.00306667	0.00125583	0.128225	0.00905763	0.10595	0.0183169	0.11995	0.00664499	0.045625	0.0066942	0.01115	0.00240815	0.0102	0.00073982	0.0134333	0.00168219	0.0176333	0.00334511	0.048425	0.00362707	0.017175	0.00191458	0.04735	0.0058665	0.045075	0.00998135	0.023925	0.0010586	0.010875	0.000696868	0.0355	0.00627668	0.0292	0.00569985	0.00711667
TAG_56:4 ([M+NH4]+)	0	0	0	0	0.04155	0.00293754	0	0	0.000516667	0.0002651	0.00195	0.00115953	0.00199333	0.00182824	0.000616667	0.000356293	0.00385	0.00222317	0.001725	0.00115569	0.010975	0.00660308	0.0035	0.00203552	0.00238333	0.00115828	5e-05	5e-05	0	0	0.00181667	0.000461459	0	0	0	0	0	0	0	0	0	0	0	0	0	0	0	0	0.00233333
TAG_58:2 ([M+NH4]+)	0	0	0	0	0	0	0	0	0.000683333	0.000441525	0.0005	0.0005	0.00178917	0.00146456	0.00328333	0.00158565	0	0	0.00225	0.00102429	0.002875	0.002875	0.00395	0.00231679	0.00118333	0.000749407	0.000333333	0.000333333	0	0	0.000983333	0.000983333	0.0033	0.0033	0.000975	0.000975	0.003525	0.003525	0.00175	0.00175	0.00645	0.00218956	0.0041	0.000195789	0.0029	0.0029	0.004125	0.00238865	0.0006
TAG_58:3 ([M+NH4]+)	0.000225	0.000131498	0.000125	0.000125	0.0011	0.00043589	0.0001	5.7735e-05	8.33333e-05	8.33333e-05	0.000733333	0.000260342	0.000910833	0.000714337	0.00116667	0.000915666	0.0019	0.0019	0.000475	0.000475	0.000275	0.000275	0.000975	0.000975	0.00116667	0.000766232	0.000233333	0.000233333	0	0	0.00208333	0.000975164	0	0	0.0002	0.000168325	0.000175	0.000143614	0.0002	0.00011547	0.0006	0.000504975	0.000275	0.000242813	0.00045	0.000125831	7.5e-05	7.5e-05	0.000616667
TAG_58:4 ([M+NH4]+)	0.003375	0.000319831	0.0006	0.000355903	0.013975	0.00113752	0.0016	0.00099415	0.0002	0.0001	0.000733333	0.000412849	0.000606667	0.000449938	0.00101667	0.000315612	0.005175	0.000663796	0.00085	0.00085	0.00725	0.000796346	0.000375	0.000311916	0.00175	0.000441022	0.000683333	0.0003637	0.00318333	0.000457104	0.00131667	0.000340016	0.004175	0.000618297	0.001	0.000367423	0.006325	0.000860596	0.002575	0.000286865	0.0029	0.000273861	0.001375	0.000232289	0.006725	0.000716616	0.001025	0.00060879	0.000583333
TAG_60:4 ([M+NH4]+)	0.00815	0.00071239	0.00315	0.000425245	0.03	0.00187305	0.001375	0.001375	0.000716667	0.000411029	0.0011	0.000401663	0.00195083	0.000960353	0.00186667	0.000881917	0.002875	0.002875	0.003875	0.00159446	0.0037	0.0037	0.0036	0.00124967	0.00488333	0.0013867	0.00075	0.000478714	0	0	0.00358333	0.00112143	0.0116	0.00130192	0.002625	0.000909556	0.01425	0.00196744	0.0063	0.000853424	0.00725	0.000301386	0.003625	0.000110868	0.015975	0.00115929	0.0056	0.000493288	0.00045
TAG_60:5 ([M+NH4]+)	0.01175	0.00102835	0.003925	0.000286865	0.04655	0.0026766	0.004	0.00231265	1.66667e-05	1.66667e-05	0.00055	0.000353789	0.00190833	0.00153645	0.00593333	0.000930113	0.0216	0.00194036	0.006975	0.00260908	0.032725	0.00267625	0.004925	0.00267936	0.0041	0.00128789	0.0028	0.00061101	0.00605	0.0027359	0.00491667	0.00184163	0.0173	0.00204817	0.005225	0.000716909	0.023	0.00330379	0.009675	0.00109345	0.011325	0.000875	0.004725	0.000383786	0.023025	0.000934857	0.0091	0.00127148	0.0031
[truncated: 7 more columns]
