# Supplementary material for: Lipidome Profiling of Phosphorus Deficiency-Tolerant Rice Cultivars Reveals Remodeling of Membrane Lipids as a Mechanism of Low P Tolerance
Source: Plants (Basel). 2023 Mar 18;12(6):1365. doi: 10.3390/plants12061365 (PMC10057753; doi:10.3390/plants12061365)
Supplement: Supplementary file 1 [file plants-12-01365-s001.zip › TableS4.xlsx]

## Sheet: Sheet1
Table S4 Correlation coefficient between log (-P/+P) of lipid species and low P tolerance value of seven cultivars.
	PC34	P value	PC36	P value	PE34	P value	PE36	P value	PG34	P value	PI34	P value	DGDG34	P value	DGDG36	P value	MDGD34	P value	MGDG36	P value	SQDG34	P value	SQDG36	P value	GlcADG34	P value	GlcADG36	P value
Shoot 5 DAT	0.0446	0.9242	-0.0105	0.9821	0.1379	0.768	0.3794	0.4011	0.2445	0.597	0.258	0.5763	0.7504	0.0519	0.715	0.0709	-0.6732	0.0973	0.5044	0.2483	-0.1809	0.6978	0.4706	0.2864	0.1282	0.784	-0.3674	0.4173
Shoot 10 DAT	-0.6798	0.0928	-0.8125	0.0263	-0.69	0.0862	-0.7163	0.0701	0.3405	0.4547	-0.8772	0.0094	0.656	0.1095	0.6842	0.0899	-0.0925	0.8435	-0.368	0.4166	0.3286	0.4716	0.5185	0.233	0.1759	0.7059	0.238	0.6072
Root 5 DAT	-0.7745	0.04	-0.869	0.011	-0.7416	0.0563	-0.7716	0.0421	-0.7416	0.0563	-0.8414	0.0176	-0.0465	0.921	0.0784	0.8671	-0.3144	0.4921	-0.4848	0.27	-0.5036	0.2491	-0.9169	0.0036	0.0243	0.9587	-0.314	0.4927
Root 10 DAT	-0.4711	0.2859	-0.4532	0.307	-0.5402	0.2105	0.0113	0.987	-0.5579	0.193	-0.439	0.3244	0.2111	0.6494	0.7202	0.0652	0.3836	0.3956	0.6652	0.1029	-0.0602	0.8976	-0.2417	0.6015	0.1759	0.7058	0.602	0.1526
